# Supplementary material for: High genetic relatedness between multidrug resistant bacteria before and after the 2022 invasion of Ukraine
Source: Genome Med. 2025 Jul 1;17:74. doi: 10.1186/s13073-025-01500-1 (PMC12220160; doi:10.1186/s13073-025-01500-1)
Supplement: Supplementary file 1 — Additional file 1: Table S1 All isolates in the study. Basic characteristics of all isolates used in this study. Table S2 All clustered isolates in the study. Basic characteristics of all isolates that formed related clusters in this study. [file 13073_2025_1500_MOESM1_ESM.zip]

Archive with 2 entries (2 files):
- Addtional File 1_Table S1.xlsx
- Addtional File 1_Table S2.xlsx
