# Supplementary material for: High genetic relatedness between multidrug resistant bacteria before and after the 2022 invasion of Ukraine
Source: Genome Med. 2025 Jul 1;17:74. doi: 10.1186/s13073-025-01500-1 (PMC12220160; doi:10.1186/s13073-025-01500-1)
Supplement: Supplementary file 1 — Additional file 1: Table S1 All isolates in the study. Basic characteristics of all isolates used in this study. Table S2 All clustered isolates in the study. Basic characteristics of all isolates that formed related clusters in this study. [file 13073_2025_1500_MOESM1_ESM.zip › Addtional File 1_Table S1.xlsx]

## Sheet: All isolates
Table S1. All Isolates in the study
MRSN or Isolate ID1	Patient ID	Species	ST2	Culture Type	Collection Date	Period3	Country/Facility of Isolation	Genome Accession4	armA	blaIMP-1	blaNDM-1	blaOXA-23	blaOXA-72	blaVIM-2	rmtB4	blaGES-11	blaCTX-M-115	aac(6')-Ian	aac(6')-Ib'	aac(6')-Ib3	aac(6')-Ib4	aac(6')-Il	aacA16	ant(2'')-Ia	aph(3')-VI	aph(3')-VIa	aph(3')-VIb	aph(3')-XV	blaADC-11	blaADC-152	blaADC-182	blaADC-185	blaADC-240	blaADC-263	blaADC-267	blaADC-30	blaCTX-M-15	blaGES-1	blaOXA-100	blaOXA-51	blaOXA-65	blaOXA-66	blaOXA-69	blaOXA-90	blaPDC-1	blaPDC-11	blaPDC-12	blaPDC-142	blaPDC-16
110606	P32	P. aeruginosa	1047	Blood	2022-11-26	Post-invasion	Germany Facility 2	SAMN33993895	-	+	-	-	-	-	-	-	-	-	-	+	-	-	-	-	-	-	-	-	-	-	-	-	-	-	-	-	-	-	-	-	-	-	-	-	-	-	+	-	-
110817	P32	P. aeruginosa	773	Surveillance	2022-11-26	Post-invasion	Germany Facility 2	SAMN33993894	-	-	+	-	-	-	+	-	-	-	-	-	-	-	-	-	-	-	-	-	-	-	-	-	-	-	-	-	-	-	-	-	-	-	-	-	-	-	-	-	+
122128	P33	A. baumannii	78	Wound	2022-03-11	Post-invasion	Ukraine Facility 2	SAMN44059777	+	-	-	-	+	-	-	-	+	+	-	-	-	-	-	-	-	-	-	-	-	+	-	-	-	-	-	-	-	-	-	-	-	-	-	-	-	-	-	-	-
122129	P34	A. baumannii	1077	Wound	2022-03-17	Post-invasion	Ukraine Facility 2	SAMN44059930	+	-	-	-	+	-	-	-	+	-	-	-	-	-	-	-	-	-	-	-	-	+	-	-	-	-	-	-	-	-	-	-	-	-	-	+	-	-	-	-	-
122130	P35	A. baumannii	400	Wound	2022-03-17	Post-invasion	Ukraine Facility 2	SAMN44059778	-	-	-	-	-	-	-	+	-	-	-	+	-	-	-	-	-	+	-	-	-	-	-	-	-	-	-	-	-	-	+	-	-	-	-	-	-	-	-	-	-
122133	P37	A. baumannii	1077	Wound	2022-03-17	Post-invasion	Ukraine Facility 2	SAMN44059932	+	-	-	-	+	-	-	-	+	-	-	-	-	-	-	-	-	-	-	-	-	+	-	-	-	-	-	-	-	-	-	-	-	-	-	+	-	-	-	-	-
122134	P37	A. baumannii	1077	Wound	2022-03-17	Post-invasion	Ukraine Facility 2	SAMN44059933	+	-	-	-	+	-	-	-	+	-	-	-	-	-	-	-	-	-	-	-	-	+	-	-	-	-	-	-	-	-	-	-	-	-	-	+	-	-	-	-	-
122135	P38	A. baumannii	2	Wound	2022-03-23	Post-invasion	Ukraine Facility 2	SAMN44059934	-	-	-	-	+	-	-	-	-	-	-	-	-	-	-	-	-	-	+	-	+	-	-	-	-	-	-	-	-	-	-	-	-	+	-	-	-	-	-	-	-
122136	P38	A. baumannii	2	Wound	2022-03-23	Post-invasion	Ukraine Facility 2	SAMN44059935	-	-	-	-	+	-	-	-	-	-	-	-	-	-	-	-	-	-	+	-	+	-	-	-	-	-	-	-	-	-	-	-	-	+	-	-	-	-	-	-	-
122137	P39	P. aeruginosa	3974	Wound	2022-03-17	Post-invasion	Ukraine Facility 2	SAMN44059936	-	-	-	-	-	-	-	-	-	-	-	-	-	-	-	-	-	-	-	-	-	-	-	-	-	-	-	-	-	-	-	-	-	-	-	-	-	-	-	-	-
122139	P40	P. aeruginosa	357	Wound	2022-03-31	Post-invasion	Ukraine Facility 2	SAMN44059937	-	-	-	-	-	-	-	-	-	-	-	-	-	+	-	-	-	-	-	-	-	-	-	-	-	-	-	-	-	-	-	-	-	-	-	-	-	+	-	-	-
122142	P41	A. baumannii	400	Wound	2022-04-04	Post-invasion	Ukraine Facility 2	SAMN44059938	-	-	-	-	-	-	-	+	-	-	-	+	-	-	-	+	-	+	-	-	-	-	-	-	-	-	-	-	-	-	+	-	-	-	-	-	-	-	-	-	-
122143	P42	A. baumannii	19	Wound	2022-03-06	Post-invasion	Ukraine Facility 2	SAMN41005164	-	-	-	-	+	-	-	-	-	-	-	-	-	-	-	-	-	-	-	-	-	-	-	+	-	-	-	-	-	-	-	-	-	-	+	-	-	-	-	-	-
122146	P43	A. baumannii	400	Wound	2022-03-11	Post-invasion	Ukraine Facility 2	SAMN44059939	-	-	-	-	-	-	-	-	-	-	-	-	-	-	-	-	-	-	-	-	-	-	-	-	-	-	-	-	-	-	+	-	-	-	-	-	-	-	-	-	-
122150	P44	A. baumannii	19	Wound	2022-07-29	Post-invasion	Ukraine Facility 2	SAMN41005165	-	-	-	-	-	-	-	-	-	-	-	-	-	-	-	-	-	+	-	-	-	-	-	-	-	-	+	-	-	-	-	-	-	-	+	-	-	-	-	-	-
122151	P45	P. aeruginosa	589	Wound	2022-03-17	Post-invasion	Ukraine Facility 2	SAMN44059940	-	-	-	-	-	-	-	-	-	-	-	-	-	-	-	-	-	-	-	-	-	-	-	-	-	-	-	-	-	-	-	-	-	-	-	-	-	-	-	-	-
122152	P46	A. baumannii	2	Wound	2022-05-10	Post-invasion	Ukraine Facility 2	SAMN44059783	+	-	-	+	-	-	-	-	-	-	+	-	-	-	-	-	-	-	-	-	-	-	-	-	-	-	-	+	-	-	-	-	-	+	-	-	-	-	-	-	-
122154	P47	A. baumannii	79	Wound	2022-05-25	Post-invasion	Ukraine Facility 2	SAMN44059941	-	-	-	-	-	-	-	-	-	-	+	-	-	-	-	-	-	+	-	-	-	-	+	-	-	-	-	-	-	-	-	-	+	-	-	-	-	-	-	-	-
122155	P48	P. aeruginosa	773	Wound	2022-05-25	Post-invasion	Ukraine Facility 2	SAMN44059784	-	-	+	-	-	-	+	-	-	-	-	-	-	-	-	-	-	-	-	-	-	-	-	-	-	-	-	-	-	-	-	-	-	-	-	-	-	-	-	-	+
122156	P49	A. baumannii	400	Wound	2022-04-04	Post-invasion	Ukraine Facility 2	SAMN44059942	-	-	-	-	-	-	-	+	-	-	-	+	-	-	-	+	-	+	-	-	-	-	-	-	-	-	-	-	-	-	+	-	-	-	-	-	-	-	-	-	-
122157	P50	A. baumannii	400	Wound	2022-08-02	Post-invasion	Ukraine Facility 2	SAMN44059943	-	-	-	-	-	-	-	+	-	-	-	+	-	-	-	+	-	+	-	-	-	-	-	-	-	-	-	-	-	-	+	-	-	-	-	-	-	-	-	-	-
122159	P51	A. baumannii	1077	Wound	2022-06-01	Post-invasion	Ukraine Facility 2	SAMN44059944	+	-	-	-	+	-	-	-	+	-	-	-	-	-	-	-	-	-	-	-	-	+	-	-	-	-	-	-	-	-	-	-	-	-	-	+	-	-	-	-	-
122160	P52	A. baumannii	1077	Wound	2022-06-21	Post-invasion	Ukraine Facility 2	SAMN44059945	+	-	-	-	+	-	-	-	-	-	-	-	-	-	-	-	-	-	-	-	-	+	-	-	-	-	-	-	-	-	-	-	-	-	-	+	-	-	-	-	-
122161	P53	A. baumannii	2	Wound	2022-08-26	Post-invasion	Ukraine Facility 2	SAMN44059785	+	-	-	+	-	-	-	-	-	-	+	-	-	-	-	-	-	+	-	-	-	-	-	-	-	-	-	+	-	-	-	-	-	+	-	-	-	-	-	-	-
122162	P54	A. baumannii	78	Wound	2023-09-01	Post-invasion	Ukraine Facility 2	SAMN44059946	+	-	-	-	+	-	-	-	+	+	-	-	-	-	-	-	-	-	-	-	-	+	-	-	-	-	-	-	-	-	-	-	-	-	-	-	-	-	-	-	-
122163	P54	A. baumannii	78	Wound	2023-09-01	Post-invasion	Ukraine Facility 2	SAMN44059947	+	-	-	-	+	-	-	-	+	+	-	-	-	-	-	-	-	-	-	-	-	+	-	-	-	-	-	-	-	-	-	-	-	-	-	-	-	-	-	-	-
122167	P55	A. baumannii	19	Wound	2023-02-22	Post-invasion	Ukraine Facility 2	SAMN41005166	-	-	-	-	+	-	-	-	-	-	-	-	-	-	-	-	-	+	-	-	-	-	-	+	-	-	-	-	-	-	-	-	-	-	+	-	-	-	-	-	-
122169	P56	A. baumannii	78	Wound	2023-01-24	Post-invasion	Ukraine Facility 2	SAMN44059948	+	-	-	-	+	-	-	-	+	+	-	-	-	-	-	-	-	+	-	-	-	+	-	-	-	-	-	-	-	-	-	-	-	-	-	+	-	-	-	-	-
122172	P57	A. baumannii	15	Wound	2023-04-19	Post-invasion	Ukraine Facility 2	SAMN44059949	-	-	-	-	-	-	-	-	-	-	-	-	-	-	-	-	-	+	-	-	-	-	-	-	-	+	-	-	-	-	-	+	-	-	-	-	-	-	-	-	-
122173	P58	A. baumannii	2	Wound	2023-02-07	Post-invasion	Ukraine Facility 2	SAMN44059950	-	-	-	-	-	-	-	-	-	-	-	-	-	-	-	-	-	+	+	-	-	-	+	-	-	-	-	-	-	-	-	-	-	+	-	-	-	-	-	-	-
122177	P59	A. baumannii	400	Wound	2023-03-07	Post-invasion	Ukraine Facility 2	SAMN44059951	-	-	-	-	-	-	-	+	-	-	-	+	-	-	-	-	-	+	-	-	-	-	-	-	-	-	-	-	-	-	+	-	-	-	-	-	-	-	-	-	-
122178	P60	A. baumannii	19	Wound	2023-03-11	Post-invasion	Ukraine Facility 2	SAMN41005167	-	-	-	-	+	-	-	-	-	-	-	-	-	-	-	-	-	+	-	-	-	-	-	+	-	-	-	-	-	-	-	-	-	-	+	-	-	-	-	-	-
122181	P61	A. baumannii	1077	Wound	2022-03-11	Post-invasion	Ukraine Facility 2	SAMN44059952	+	-	-	+	+	-	-	-	+	-	-	-	-	-	-	-	-	-	-	-	-	+	-	-	-	-	-	-	-	-	-	-	-	-	-	+	-	-	-	-	-
122182	P62	A. baumannii	78	Wound	2022-03-17	Post-invasion	Ukraine Facility 2	SAMN44059786	+	-	-	-	+	-	-	-	+	+	-	-	-	-	-	-	-	-	-	-	-	+	-	-	-	-	-	-	-	-	-	-	-	-	-	-	-	-	-	-	-
122185	P63	P. aeruginosa	773	Wound	2023-03-03	Post-invasion	Ukraine Facility 2	SAMN44059787	-	-	+	-	-	-	+	-	-	-	-	-	-	-	-	-	-	-	-	-	-	-	-	-	-	-	-	-	-	-	-	-	-	-	-	-	-	-	-	-	+
122186	P63	A. baumannii	1077	Wound	2023-03-03	Post-invasion	Ukraine Facility 2	SAMN44059953	+	-	-	+	+	-	-	-	+	-	-	-	-	-	-	-	-	-	-	-	-	+	-	-	-	-	-	-	-	-	-	-	-	-	-	+	-	-	-	-	-
122187	P64	A. baumannii	1077	Wound	2023-03-21	Post-invasion	Ukraine Facility 2	SAMN44059954	-	-	-	+	+	-	-	-	-	-	-	-	-	-	-	-	-	-	-	-	-	+	-	-	-	-	-	-	-	-	-	-	-	-	-	+	-	-	-	-	-
122188	P65	A. baumannii	78	Wound	2023-04-01	Post-invasion	Ukraine Facility 2	SAMN44059955	+	-	-	-	+	-	-	-	+	+	-	-	-	-	-	-	-	+	-	-	-	+	-	-	-	-	-	-	-	-	-	-	-	-	-	+	-	-	-	-	-
122190	P66	A. baumannii	19	Wound	2023-02-27	Post-invasion	Ukraine Facility 4	SAMN41005168	-	-	-	+	-	-	-	-	-	-	-	-	-	-	-	-	-	+	-	-	-	-	-	-	-	-	+	-	-	-	-	-	-	-	+	-	-	-	-	-	-
122193	P67	P. aeruginosa	773	Wound	2023-03-06	Post-invasion	Ukraine Facility 4	SAMN44059788	-	-	-	-	-	-	-	-	-	-	-	-	-	-	-	-	-	-	-	-	-	-	-	-	-	-	-	-	-	-	-	-	-	-	-	-	-	-	-	-	+
122195	P68	P. aeruginosa	3974	Wound	2023-03-10	Post-invasion	Ukraine Facility 4	SAMN44059956	-	-	-	-	-	-	-	-	-	-	-	-	-	-	-	-	-	-	-	-	-	-	-	-	-	-	-	-	-	-	-	-	-	-	-	-	-	-	-	-	-
122196	P69	P. aeruginosa	3974	Wound	2023-01-26	Post-invasion	Ukraine Facility 4	SAMN44059957	-	-	-	-	-	-	-	-	-	-	-	-	-	-	-	-	-	-	-	-	-	-	-	-	-	-	-	-	-	-	-	-	-	-	-	-	-	-	-	-	-
122198	P69	P. aeruginosa	1971	Wound	2023-01-26	Post-invasion	Ukraine Facility 4	SAMN44059958	-	-	-	-	-	-	-	-	-	-	-	-	+	-	-	-	-	-	-	-	-	-	-	-	-	-	-	-	-	-	-	-	-	-	-	-	-	-	-	+	-
122201	P70	P. aeruginosa	2592	Wound	2023-01-26	Post-invasion	Ukraine Facility 4	SAMN44059959	-	-	-	-	-	-	-	-	-	-	-	-	-	+	-	-	-	-	-	-	-	-	-	-	-	-	-	-	-	-	-	-	-	-	-	-	-	+	-	-	-
122204	P71	A. baumannii	19	Wound	2023-02-27	Post-invasion	Ukraine Facility 4	SAMN41005169	-	-	-	+	-	-	-	-	-	-	-	-	-	-	-	-	-	+	-	-	-	-	-	-	-	-	+	-	-	-	-	-	-	-	+	-	-	-	-	-	-
122206	P73	P. aeruginosa	1971	Wound	2023-03-07	Post-invasion	Ukraine Facility 4	SAMN44059961	-	-	-	-	-	-	-	-	-	-	-	-	+	-	-	-	-	+	-	-	-	-	-	-	-	-	-	-	+	-	-	-	-	-	-	-	-	-	-	+	-
122207	P72	P. aeruginosa	244 (SLV)	Wound	2023-03-13	Post-invasion	Ukraine Facility 4	SAMN44059960	-	-	-	-	-	-	-	-	-	-	-	-	+	+	-	-	-	-	-	-	-	-	-	-	-	-	-	-	-	-	-	-	-	-	-	-	+	-	-	-	-
122209	P74	P. aeruginosa	1047	Wound	2023-03-24	Post-invasion	Ukraine Facility 4	SAMN44059790	-	+	-	-	-	-	-	-	-	-	-	+	-	-	-	+	-	-	-	-	-	-	-	-	-	-	-	-	-	-	-	-	-	-	-	-	-	-	+	-	-
122212	P75	A. baumannii	19	Wound	2023-03-27	Post-invasion	Ukraine Facility 4	SAMN41005170	-	-	-	+	-	-	-	-	-	-	-	-	-	-	-	-	-	+	-	-	-	-	-	-	-	-	+	-	-	-	-	-	-	-	+	-	-	-	-	-	-
122213	P76	A. baumannii	2	Wound	2023-03-27	Post-invasion	Ukraine Facility 4	SAMN44059962	-	-	-	-	-	-	-	-	-	-	-	-	-	-	-	-	-	-	+	-	-	-	+	-	-	-	-	-	-	-	-	-	-	+	-	-	-	-	-	-	-
122216	P77	A. baumannii	400	Wound	2023-03-29	Post-invasion	Ukraine Facility 4	SAMN44059963	-	-	-	-	-	-	-	+	-	-	-	+	-	-	-	+	-	+	-	-	-	-	-	-	-	-	-	-	-	-	+	-	-	-	-	-	-	-	-	-	-
122217	P78	A. baumannii	2	Wound	2023-03-31	Post-invasion	Ukraine Facility 4	SAMN44059791	+	-	-	+	-	-	-	-	-	-	+	-	-	-	-	-	-	-	-	-	-	-	-	-	-	-	-	+	-	-	-	-	-	+	-	-	-	-	-	-	-
122221	P79	A. baumannii	2	Wound	2023-04-04	Post-invasion	Ukraine Facility 4	SAMN44059964	+	-	-	+	-	-	-	-	-	-	+	-	-	-	-	-	-	-	-	-	-	-	-	-	-	-	-	+	-	-	-	-	-	+	-	-	-	-	-	-	-
122222	P80	A. baumannii	78	Wound	2023-04-04	Post-invasion	Ukraine Facility 4	SAMN44059965	+	-	-	-	+	-	-	-	+	+	-	-	-	-	-	-	-	-	-	-	-	+	-	-	-	-	-	-	-	-	-	-	-	-	-	+	-	-	-	-	-
122225	P81	A. baumannii	78	Wound	2023-04-10	Post-invasion	Ukraine Facility 4	SAMN44059966	+	-	-	-	+	-	-	-	+	+	-	-	-	-	-	-	-	-	-	-	-	+	-	-	-	-	-	-	-	-	-	-	-	-	-	+	-	-	-	-	-
122227	P82	A. baumannii	400	Wound	2023-04-14	Post-invasion	Ukraine Facility 4	SAMN44059792	-	-	-	-	-	-	-	+	-	-	-	+	-	-	-	-	-	+	-	-	-	-	-	-	-	-	-	-	-	-	+	-	-	-	-	-	-	-	-	-	-
122228	P83	A. baumannii	79	Wound	2023-04-14	Post-invasion	Ukraine Facility 4	SAMN44059967	-	-	-	-	-	-	-	-	-	-	+	-	-	-	-	-	-	+	-	-	-	-	+	-	-	-	-	-	-	-	-	-	+	-	-	-	-	-	-	-	-
122229	P84	P. aeruginosa	389	Wound	2023-02-27	Post-invasion	Ukraine Facility 4	SAMN44059968	-	-	-	-	-	-	-	-	-	-	-	-	-	-	-	-	-	-	-	-	-	-	-	-	-	-	-	-	-	-	-	-	-	-	-	-	+	-	-	-	-
122234	P85	A. baumannii	19	Wound	2023-05-03	Post-invasion	Ukraine Facility 4	SAMN41005171	-	-	-	+	-	-	-	-	-	-	-	-	-	-	-	-	-	+	-	-	-	-	-	-	-	-	+	-	-	-	-	-	-	-	+	-	-	-	-	-	-
122235	P86	A. baumannii	1	Wound	2023-05-08	Post-invasion	Ukraine Facility 4	SAMN44059969	-	-	-	+	-	-	-	-	-	-	-	-	-	-	-	-	-	+	-	-	-	-	-	-	+	-	-	-	-	-	-	-	-	-	+	-	-	-	-	-	-
122236	P86	A. baumannii	1	Wound	2023-05-08	Post-invasion	Ukraine Facility 4	SAMN44059970	-	-	-	+	-	-	-	-	-	-	-	-	-	-	-	-	-	+	-	-	-	-	-	-	+	-	-	-	-	-	-	-	-	-	+	-	-	-	-	-	-
122237	P87	A. baumannii	2	Wound	2023-05-12	Post-invasion	Ukraine Facility 4	SAMN44059793	+	-	-	+	-	-	-	-	-	-	+	-	-	-	-	-	-	-	-	-	-	-	-	-	-	-	-	+	-	-	-	-	-	+	-	-	-	-	-	-	-
122238	P88	A. baumannii	19	Wound	2023-05-15	Post-invasion	Ukraine Facility 4	SAMN41005172	-	-	-	+	-	-	-	-	-	-	-	-	-	-	-	-	-	+	-	-	-	-	-	-	-	-	+	-	-	-	-	-	-	-	+	-	-	-	-	-	-
122239	P89	A. baumannii	79	Wound	2023-05-16	Post-invasion	Ukraine Facility 4	SAMN44059971	-	-	-	-	-	-	-	-	-	-	+	-	-	-	-	-	-	+	-	-	-	-	+	-	-	-	-	-	-	-	-	-	+	-	-	-	-	-	-	-	-
122245	P90	A. baumannii	78	Wound	2023-05-22	Post-invasion	Ukraine Facility 4	SAMN44059972	-	-	-	-	+	-	-	-	-	-	-	-	-	-	-	-	-	-	-	-	-	+	-	-	-	-	-	-	-	-	-	-	-	-	-	+	-	-	-	-	-
122247	P91	A. baumannii	400	Wound	2023-05-26	Post-invasion	Ukraine Facility 4	SAMN44059973	-	-	-	-	-	-	-	-	-	-	-	-	-	-	-	-	-	-	-	-	-	-	-	-	-	-	-	-	-	-	+	-	-	-	-	-	-	-	-	-	-
122248	P91	P. aeruginosa	389	Wound	2023-05-26	Post-invasion	Ukraine Facility 4	SAMN44059974	-	-	-	-	-	-	-	-	-	-	-	-	-	-	-	-	-	-	-	-	-	-	-	-	-	-	-	-	-	-	-	-	-	-	-	-	+	-	-	-	-
122249	P92	A. baumannii	19	Wound	2023-05-26	Post-invasion	Ukraine Facility 4	SAMN41005173	-	-	-	-	+	-	-	-	-	-	-	-	-	-	-	-	-	-	-	-	-	-	-	+	-	-	-	-	-	-	-	-	-	-	+	-	-	-	-	-	-
122250	P93	A. baumannii	78	Wound	2023-05-26	Post-invasion	Ukraine Facility 4	SAMN44059975	+	-	-	-	+	-	-	-	+	+	-	-	-	-	-	-	-	-	-	-	-	+	-	-	-	-	-	-	-	-	-	-	-	-	-	+	-	-	-	-	-
122251	P74	P. aeruginosa	1047	Wound	2023-04-04	Post-invasion	Ukraine Facility 4	SAMN44059794	-	+	-	-	-	-	-	-	-	-	-	+	-	-	-	+	-	-	-	-	-	-	-	-	-	-	-	-	-	-	-	-	-	-	-	-	-	-	+	-	-
122253	P94	P. aeruginosa	773	Wound	2022-04-07	Post-invasion	Ukraine Facility 2	SAMN44059799	-	-	+	-	-	-	+	-	-	-	-	-	-	-	-	-	-	-	-	-	-	-	-	-	-	-	-	-	-	-	-	-	-	-	-	-	-	-	-	-	+
122255	P95	A. baumannii	1077	Burn	2022-10-12	Post-invasion	Ukraine Facility 1	SAMN44059976	+	-	-	+	+	-	-	-	+	-	-	-	-	-	-	-	-	+	-	-	-	+	-	-	-	-	-	-	-	-	-	-	-	-	-	+	-	-	-	-	-
122256	P96	A. baumannii	78	Burn	2022-10-26	Post-invasion	Ukraine Facility 1	SAMN44059977	+	-	-	-	+	-	-	-	+	+	-	-	-	-	-	-	-	-	-	-	-	+	-	-	-	-	-	-	-	-	-	-	-	-	-	+	-	-	-	-	-
122257	P97	P. aeruginosa	773	Burn	2022-10-31	Post-invasion	Ukraine Facility 1	SAMN44059800	-	-	+	-	-	-	+	-	-	-	-	-	-	-	-	-	-	-	-	-	-	-	-	-	-	-	-	-	-	-	-	-	-	-	-	-	-	-	-	-	+
122260	P99	P. aeruginosa	1047	Wound	2023-01-05	Post-invasion	Ukraine Facility 6	SAMN44059801	-	+	-	-	-	-	-	-	-	-	-	+	-	-	-	+	-	-	-	-	-	-	-	-	-	-	-	-	-	-	-	-	-	-	-	-	-	-	+	-	-
122263	P98	A. baumannii	1077	Wound	2023-02-09	Post-invasion	Ukraine Facility 1	SAMN44059978	+	-	-	+	+	-	-	-	+	-	-	-	-	-	-	-	-	+	-	-	-	+	-	-	-	-	-	-	-	-	-	-	-	-	-	+	-	-	-	-	-
122266	P100	P. aeruginosa	1047	Burn	2023-02-20	Post-invasion	Ukraine Facility 1	SAMN44059802	-	+	-	-	-	-	-	-	-	-	-	+	-	-	-	+	-	-	-	-	-	-	-	-	-	-	-	-	-	-	-	-	-	-	-	-	-	-	+	-	-
122268	P101	P. aeruginosa	235	Wound	2023-03-10	Post-invasion	Ukraine Facility 1	SAMN44059979	-	-	-	-	-	-	-	-	-	-	-	-	+	-	-	-	-	-	-	+	-	-	-	-	-	-	-	-	-	+	-	-	-	-	-	-	-	-	-	-	-
122271	P102	A. baumannii	19	Burn	2023-04-04	Post-invasion	Ukraine Facility 1	SAMN41005174	-	-	-	-	+	-	-	-	-	-	-	-	-	-	-	-	-	+	-	-	-	-	-	+	-	-	-	-	-	-	-	-	-	-	+	-	-	-	-	-	-
122274	P103	A. baumannii	19	Blood	2023-04-29	Post-invasion	Ukraine Facility 1	SAMN41005175	-	-	-	-	+	-	-	-	-	-	-	-	-	-	-	-	-	+	-	-	-	-	-	+	-	-	-	-	-	-	-	-	-	-	+	-	-	-	-	-	-
122275	P104	P. aeruginosa	235	Burn	2023-01-30	Post-invasion	Ukraine Facility 1	SAMN44059981	-	-	-	-	-	-	-	-	-	-	-	-	+	-	-	-	-	-	-	+	-	-	-	-	-	-	-	-	-	+	-	-	-	-	-	-	-	-	-	-	-
122279	P106	P. aeruginosa	1047	Blood	2023-05-05	Post-invasion	Ukraine Facility 1	SAMN44059803	-	+	-	-	-	-	-	-	-	-	-	+	-	-	-	+	-	-	-	-	-	-	-	-	-	-	-	-	-	-	-	-	-	-	-	-	-	-	+	-	-
122281	P107	P. aeruginosa	773	Wound	2022-07-09	Post-invasion	Ukraine Facility 2	SAMN44059806	-	-	+	-	-	-	+	-	-	-	-	-	-	-	-	-	-	-	-	-	-	-	-	-	-	-	-	-	-	-	-	-	-	-	-	-	-	-	-	-	+
122285	P108	P. aeruginosa	773	Wound	2022-12-29	Post-invasion	Ukraine Facility 6	SAMN44059807	-	-	+	-	-	-	+	-	-	-	-	-	-	-	-	-	-	-	-	-	-	-	-	-	-	-	-	-	-	-	-	-	-	-	-	-	-	-	-	-	+
122287	P109	A. baumannii	78	Wound	2023-03-17	Post-invasion	Ukraine Facility 2	SAMN44059982	+	-	-	-	+	-	-	-	+	+	-	-	-	-	-	-	-	-	-	-	-	+	-	-	-	-	-	-	-	-	-	-	-	-	-	+	-	-	-	-	-
122296	P110	P. aeruginosa	773	Wound	2022-03-24	Post-invasion	Ukraine Facility 2	SAMN44059810	-	-	-	-	-	-	-	-	-	-	-	-	-	-	-	-	-	-	-	-	-	-	-	-	-	-	-	-	-	-	-	-	-	-	-	-	-	-	-	-	+
122298	P111	P. aeruginosa	773	Wound	2023-02-06	Post-invasion	Ukraine Facility 6	SAMN44059811	-	-	+	-	-	-	+	-	-	-	-	-	-	-	-	-	-	-	-	-	-	-	-	-	-	-	-	-	-	-	-	-	-	-	-	-	-	-	-	-	+
122305	P112	P. aeruginosa	389	Wound	2022-03-28	Post-invasion	Ukraine Facility 2	SAMN44059983	-	-	-	-	-	-	-	-	-	-	-	-	-	-	-	-	-	-	-	-	-	-	-	-	-	-	-	-	-	-	-	-	-	-	-	-	+	-	-	-	-
122306	P113	P. aeruginosa	1047	Wound	2023-06-16	Post-invasion	Ukraine Facility 8	SAMN44059812	-	+	-	-	-	-	-	-	-	-	-	+	-	-	-	+	-	-	-	-	-	-	-	-	-	-	-	-	-	-	-	-	-	-	-	-	-	-	+	-	-
122309	P114	P. aeruginosa	428	Wound	2023-03-03	Post-invasion	Ukraine Facility 6	SAMN44059984	-	-	-	-	-	-	-	-	-	-	-	-	-	-	-	-	-	-	-	-	-	-	-	-	-	-	-	-	-	-	-	-	-	-	-	-	-	-	-	-	-
122310	P114	P. aeruginosa	428	Wound	2023-03-03	Post-invasion	Ukraine Facility 6	SAMN44059985	-	-	-	-	-	-	-	-	-	-	-	-	-	-	-	-	-	-	-	-	-	-	-	-	-	-	-	-	-	-	-	-	-	-	-	-	-	-	-	-	-
122314	P115	A. baumannii	400	Wound	2022-04-12	Post-invasion	Ukraine Facility 2	SAMN44059986	-	-	-	-	-	-	-	-	-	-	-	-	-	-	-	-	-	+	-	-	-	-	-	-	-	-	-	-	-	-	+	-	-	-	-	-	-	-	-	-	-
122315	P115	P. aeruginosa	773	Wound	2022-04-12	Post-invasion	Ukraine Facility 2	SAMN44059813	-	-	+	-	-	-	+	-	-	-	-	-	-	-	-	-	-	-	-	-	-	-	-	-	-	-	-	-	-	-	-	-	-	-	-	-	-	-	-	-	+
122319	P98	P. aeruginosa	773	Wound	2022-12-02	Post-invasion	Ukraine Facility 1	SAMN44059817	-	-	+	-	-	-	+	-	-	-	-	-	-	-	-	-	-	-	-	-	-	-	-	-	-	-	-	-	-	-	-	-	-	-	-	-	-	-	-	-	+
122320	P98	P. aeruginosa	773	Wound	2022-12-02	Post-invasion	Ukraine Facility 1	SAMN44059818	-	-	-	-	-	-	-	-	-	-	-	-	-	-	-	-	-	-	-	-	-	-	-	-	-	-	-	-	-	-	-	-	-	-	-	-	-	-	-	-	+
122321	P116	P. aeruginosa	1047	Blood	2023-03-29	Post-invasion	Ukraine Facility 1	SAMN44059820	-	+	-	-	-	-	-	-	-	-	-	+	-	-	-	+	-	-	-	-	-	-	-	-	-	-	-	-	-	-	-	-	-	-	-	-	-	-	+	-	-
122323	P117	P. aeruginosa	773	Burn	2022-05-31	Post-invasion	Ukraine Facility 1	SAMN44059821	-	-	+	-	-	-	+	-	-	-	-	-	-	-	-	-	-	-	-	-	-	-	-	-	-	-	-	-	-	-	-	-	-	-	-	-	-	-	-	-	+
122324	P103	A. baumannii	1077	Burn	2023-04-29	Post-invasion	Ukraine Facility 1	SAMN44059980	+	-	-	+	+	-	-	-	+	-	-	-	-	-	-	-	-	+	-	-	-	+	-	-	-	-	-	-	-	-	-	-	-	-	-	+	-	-	-	-	-
122328	P118	A. baumannii	19	Respiratory	2023-03-10	Post-invasion	Ukraine Facility 1	SAMN41005176	-	-	-	-	+	-	-	-	-	-	-	-	-	-	-	-	-	+	-	-	-	-	-	+	-	-	-	-	-	-	-	-	-	-	+	-	-	-	-	-	-
122335	P120	A. baumannii	78	Respiratory	2023-06-01	Post-invasion	Ukraine Facility 1	SAMN44059988	-	-	-	-	+	-	-	-	+	+	-	-	-	-	-	-	-	+	-	-	-	+	-	-	-	-	-	-	-	-	-	-	-	-	-	-	-	-	-	-	-
122336	P100	P. aeruginosa	1047	Burn	2023-02-06	Post-invasion	Ukraine Facility 1	SAMN44059857	-	+	-	-	-	-	-	-	-	-	-	+	-	-	-	+	-	-	-	-	-	-	-	-	-	-	-	-	-	-	-	-	-	-	-	-	-	-	+	-	-
122338	P121	P. aeruginosa	1047	Wound	2023-02-20	Post-invasion	Ukraine Facility 1	SAMN44059858	-	+	-	-	-	-	-	-	-	-	-	+	-	-	-	+	-	-	-	-	-	-	-	-	-	-	-	-	-	-	-	-	-	-	-	-	-	-	+	-	-
122339	P122	A. baumannii	19	Wound	2023-04-26	Post-invasion	Ukraine Facility 1	SAMN41005177	-	-	-	-	+	-	-	-	-	-	-	-	-	-	-	-	-	+	-	-	-	-	-	+	-	-	-	-	-	-	-	-	-	-	+	-	-	-	-	-	-
122341	P120	A. baumannii	19	Respiratory	2023-06-01	Post-invasion	Ukraine Facility 1	SAMN41005178	-	-	-	-	+	-	-	-	-	-	-	-	-	-	-	-	-	+	-	-	-	-	-	+	-	-	-	-	-	-	-	-	-	-	+	-	-	-	-	-	-
122343	P123	A. baumannii	2	Wound	2023-06-15	Post-invasion	Ukraine Facility 1	SAMN44059859	+	-	-	+	-	-	-	-	-	-	+	-	-	-	-	-	-	+	-	-	-	-	-	-	-	-	-	+	-	-	-	-	-	+	-	-	-	-	-	-	-
122344	P124	A. baumannii	2	Burn	2023-07-01	Post-invasion	Ukraine Facility 1	SAMN44059860	+	-	-	+	-	-	-	-	-	-	+	-	-	-	-	-	-	-	-	-	-	-	-	-	-	-	-	+	-	-	-	-	-	+	-	-	-	-	-	-	-
122345	P125	A. baumannii	1077	Blood	2023-07-10	Post-invasion	Ukraine Facility 1	SAMN44059989	+	-	-	+	+	-	-	-	+	-	-	-	-	-	-	-	-	+	-	-	-	+	-	-	-	-	-	-	-	-	-	-	-	-	-	+	-	-	-	-	-
122350	P126	A. baumannii	19	Blood	2023-06-07	Post-invasion	Ukraine Facility 1	SAMN41005179	-	-	-	-	+	-	-	-	-	-	-	-	-	-	-	-	-	+	-	-	-	-	-	+	-	-	-	-	-	-	-	-	-	-	+	-	-	-	-	-	-
122352	P127	P. aeruginosa	1047	Respiratory	2022-06-19	Post-invasion	Ukraine Facility 1	SAMN44059861	-	+	-	-	-	-	-	-	-	-	-	+	-	-	-	+	-	-	-	-	-	-	-	-	-	-	-	-	-	-	-	-	-	-	-	-	-	-	+	-	-
122356	P128	P. aeruginosa	1047	Respiratory	2022-04-14	Post-invasion	Ukraine Facility 1	SAMN44059862	-	+	-	-	-	-	-	-	-	-	-	+	-	-	-	+	-	-	-	-	-	-	-	-	-	-	-	-	-	-	-	-	-	-	-	-	-	-	+	-	-
122357	P129	P. aeruginosa	1047	Respiratory	2022-05-05	Post-invasion	Ukraine Facility 1	SAMN44059863	-	+	-	-	-	-	-	-	-	-	-	+	-	-	-	+	-	-	-	-	-	-	-	-	-	-	-	-	-	-	-	-	-	-	-	-	-	-	+	-	-
122370	P36	P. aeruginosa	389	Wound	2022-03-01	Post-invasion	Ukraine Facility 2	SAMN44059931	-	-	-	-	-	-	-	-	-	-	-	-	-	-	-	-	-	-	-	-	-	-	-	-	-	-	-	-	-	-	-	-	-	-	-	-	+	-	-	-	-
122372	P119	P. aeruginosa	773	Blood	2022-06-27	Post-invasion	Ukraine Facility 1	SAMN44059822	-	-	+	-	-	-	+	-	-	-	-	-	-	-	-	-	-	-	-	-	-	-	-	-	-	-	-	-	-	-	-	-	-	-	-	-	-	-	-	-	+
122375	P130	P. aeruginosa	1971	Wound	2023-04-01	Post-invasion	Ukraine Facility 4	SAMN44059990	-	-	-	-	-	-	-	-	-	-	-	-	+	-	-	-	-	-	-	-	-	-	-	-	-	-	-	-	-	-	-	-	-	-	-	-	-	-	-	+	-
122376	P98	P. aeruginosa	773	Wound	2022-12-02	Post-invasion	Ukraine Facility 1	SAMN44059819	-	-	+	-	-	-	+	-	-	-	-	-	-	-	-	-	-	-	-	-	-	-	-	-	-	-	-	-	-	-	-	-	-	-	-	-	-	-	-	-	+
122378	P116	P. aeruginosa	235	Burn	2023-03-29	Post-invasion	Ukraine Facility 1	SAMN44059987	-	-	-	-	-	-	-	-	-	-	-	-	+	-	-	-	-	-	-	+	-	-	-	-	-	-	-	-	-	+	-	-	-	-	-	-	-	-	-	-	-
122444	P131	A. baumannii	2	Wound	2023-07-10	Post-invasion	Ukraine Facility 1	SAMN44059991	-	-	-	-	-	-	-	-	-	-	-	-	-	-	+	-	-	-	-	-	-	-	-	-	-	-	-	+	-	-	-	-	-	+	-	-	-	-	-	-	-
123308	P105	A. baumannii	19	Wound	2022-05-25	Post-invasion	Ukraine Facility 2	SAMN41005180	-	-	-	-	+	-	-	-	-	-	-	-	-	-	-	-	-	+	-	-	-	-	-	+	-	-	-	-	-	-	-	-	-	-	+	-	-	-	-	-	-
123508	P132	P. aeruginosa	773	Surveillance	2023-09-12	Post-invasion	Germany Facility 2	SAMN44059808	-	-	+	-	-	-	+	-	-	-	-	-	-	-	-	-	-	-	-	-	-	-	-	-	-	-	-	-	-	-	-	-	-	-	-	-	-	-	-	-	+
123514	P132	P. aeruginosa	773	Wound	2023-09-13	Post-invasion	Germany Facility 2	SAMN44059809	-	-	+	-	-	-	+	-	-	-	-	-	-	-	-	-	-	-	-	-	-	-	-	-	-	-	-	-	-	-	-	-	-	-	-	-	-	-	-	-	+
126470	P133	A. baumannii	78	Wound	2022-04-01	Post-invasion	Germany Facility 4	SAMN44059804	+	-	-	-	+	-	-	-	+	+	-	-	-	-	-	-	-	-	-	-	-	+	-	-	-	-	-	-	-	-	-	-	-	-	-	-	-	-	-	-	-
126471	P133	P. aeruginosa	1047	Urine	2022-04-01	Post-invasion	Germany Facility 4	SAMN44059805	-	+	-	-	-	-	-	-	-	-	-	+	-	-	-	-	-	-	-	-	-	-	-	-	-	-	-	-	-	-	-	-	-	-	-	-	-	-	+	-	-
126473	P133	A. baumannii	2	Wound	4/1/2022	Post-invasion	Germany Facility 4	SAMN44059992	+	-	-	+	-	-	-	-	-	-	-	-	-	-	-	-	-	+	-	-	-	-	-	-	-	-	-	+	-	-	-	-	-	+	-	-	-	-	-	-	-
126491	P134	A. baumannii	19	Wound	2/1/2022	Post-invasion	Germany Facility 4	SAMN44059993	-	-	-	-	-	-	-	-	-	-	-	-	-	-	-	-	-	-	-	-	-	-	-	-	-	-	-	-	-	-	-	-	-	-	+	-	-	-	-	-	-
126497	P135	P. aeruginosa	773	Surveillance	2022-08-01	Post-invasion	Germany Facility 4	SAMN44059814	-	-	+	-	-	-	+	-	-	-	-	-	-	-	-	-	-	-	-	-	-	-	-	-	-	-	-	-	-	-	-	-	-	-	-	-	-	-	-	-	+
126502	P136	A. baumannii	2	Surveillance	2022-12-01	Post-invasion	Germany Facility 4	SAMN44059815	+	-	-	+	-	-	-	-	-	-	-	-	-	-	-	-	-	+	-	-	-	-	-	-	-	-	-	+	-	-	-	-	-	+	-	-	-	-	-	-	-
126503	P136	P. aeruginosa	1047	Surveillance	2022-12-01	Post-invasion	Germany Facility 4	SAMN44059816	-	+	-	-	-	-	-	-	-	-	-	+	-	-	-	+	-	-	-	-	-	-	-	-	-	-	-	-	-	-	-	-	-	-	-	-	-	-	+	-	-
483036	P1	P. aeruginosa	1047	Surveillance	2017-06-07	Pre-invasion	Germany Facility 2	SAMN44059823	-	+	-	-	-	-	-	-	-	-	-	+	-	-	-	-	-	-	-	-	-	-	-	-	-	-	-	-	-	-	-	-	-	-	-	-	-	-	+	-	-
489669	P2	A. baumannii	2	Surveillance	2014-09-07	Pre-invasion	Ukraine Facility 2	SAMN44059897	-	-	-	-	+	-	-	-	-	-	-	-	-	-	-	-	-	-	-	-	+	-	-	-	-	-	-	-	-	-	-	-	-	+	-	-	-	-	-	-	-
489678	P3	A. baumannii	19	Wound	2014-09-07	Pre-invasion	Ukraine Facility 2	SAMN41005224	-	-	-	-	-	-	-	-	-	-	-	-	-	-	-	-	-	-	-	-	-	-	-	-	-	-	-	-	-	-	-	-	-	-	+	-	-	-	-	-	-
489687	P4	A. baumannii	400	Wound	2014-09-17	Pre-invasion	Ukraine Facility 2	SAMN44059898	-	-	-	-	-	-	-	+	-	-	-	+	-	-	-	+	-	-	-	-	-	-	-	-	-	-	-	-	-	-	+	-	-	-	-	-	-	-	-	-	-
489696	P5	A. baumannii	19	Wound	2015-03-23	Pre-invasion	Ukraine Facility 2	SAMN44059899	-	-	-	-	-	-	-	-	-	-	-	-	-	-	-	-	-	+	-	-	-	-	-	-	-	-	-	-	-	-	-	-	-	-	+	-	-	-	-	-	-
489702	P6	A. baumannii	19	Wound	2015-03-23	Pre-invasion	Ukraine Facility 2	SAMN41005225	-	-	-	-	-	-	-	-	-	-	-	-	-	-	-	-	-	-	-	-	-	-	-	-	-	-	-	-	-	-	-	-	-	-	+	-	-	-	-	-	-
489720	P7	A. baumannii	400	Wound	2016-03-11	Pre-invasion	Ukraine Facility 2	SAMN44059900	-	-	-	-	-	-	-	-	-	-	-	-	-	-	-	-	-	-	-	-	-	-	-	-	-	-	-	-	-	-	-	-	-	-	-	-	-	-	-	-	-
489739	P8	A. baumannii	400	Wound	2016-10-10	Pre-invasion	Ukraine Facility 2	SAMN44059779	-	-	-	-	-	-	-	-	-	-	-	-	-	-	-	-	-	-	-	-	-	-	-	-	-	-	-	-	-	-	+	-	-	-	-	-	-	-	-	-	-
489748	P9	A. baumannii	1	Wound	2016-10-16	Pre-invasion	Ukraine Facility 2	SAMN44059902	+	-	-	+	-	-	-	-	-	-	-	-	-	-	-	-	-	+	-	-	-	-	-	-	-	-	-	-	-	-	-	-	-	-	+	-	-	-	-	-	-
489757	P10	A. baumannii	19	Wound	2016-11-11	Pre-invasion	Ukraine Facility 2	SAMN41005226	-	-	-	-	-	-	-	-	-	-	-	-	-	-	-	+	-	-	-	-	-	-	-	-	-	-	-	-	-	-	-	-	-	-	+	-	-	-	-	-	-
489836	P11	P. aeruginosa	218	Wound	2015-04-02	Pre-invasion	Ukraine Facility 2	SAMN44059903	-	-	-	-	-	-	-	-	-	-	-	-	-	-	-	-	-	-	-	-	-	-	-	-	-	-	-	-	-	-	-	-	-	-	-	-	-	-	-	-	-
489924	P7	A. baumannii	400	Wound	2016-03-11	Pre-invasion	Ukraine Facility 2	SAMN44059901	-	-	-	-	-	-	-	-	-	-	-	-	-	-	-	-	-	-	-	-	-	-	-	-	-	-	-	-	-	-	-	-	-	-	-	-	-	-	-	-	-
567204	P12	A. baumannii	78	Wound	2017-08-22	Pre-invasion	Ukraine Facility 5	SAMN44059780	+	-	-	-	+	-	-	-	+	+	-	-	-	-	-	-	-	-	-	-	-	+	-	-	-	-	-	-	-	-	-	-	-	-	-	-	-	-	-	-	-
567240	P13	P. aeruginosa	260	Wound	2017-10-10	Pre-invasion	Ukraine Facility 2	SAMN44059904	-	-	-	-	-	-	-	-	-	-	-	-	-	-	-	-	-	-	-	-	-	-	-	-	-	-	-	-	-	-	-	-	-	-	-	-	-	-	-	-	-
567268	P14	P. aeruginosa	1047	Wound	2017-09-14	Pre-invasion	Ukraine Facility 7	SAMN44059781	-	+	-	-	-	-	-	-	-	-	-	+	-	-	-	+	-	-	-	-	-	-	-	-	-	-	-	-	-	-	-	-	-	-	-	-	-	-	+	-	-
567277	P15	P. aeruginosa	1047	Wound	2017-11-21	Pre-invasion	Ukraine Facility 7	SAMN44059782	-	+	-	-	-	-	-	-	-	-	-	+	-	-	-	+	-	-	-	-	-	-	-	-	-	-	-	-	-	-	-	-	-	-	-	-	-	-	+	-	-
567286	P16	P. aeruginosa	2592	Wound	2017-10-31	Pre-invasion	Ukraine Facility 6	SAMN44059905	-	-	-	-	-	-	-	-	-	-	-	-	-	+	-	-	-	-	-	-	-	-	-	-	-	-	-	-	-	-	-	-	-	-	-	-	-	+	-	-	-
567310	P17	P. aeruginosa	664	Wound	2018-02-27	Pre-invasion	Ukraine Facility 6	SAMN44059906	-	+	-	-	-	-	-	-	-	-	-	-	-	+	-	+	-	-	-	-	-	-	-	-	-	-	-	-	-	-	-	-	-	-	-	-	-	-	-	-	-
567329	P18	P. aeruginosa	244	Wound	2017-12-30	Pre-invasion	Ukraine Facility 6	SAMN44059907	-	-	-	-	-	-	-	-	-	-	-	-	-	+	-	-	-	-	-	-	-	-	-	-	-	-	-	-	-	-	-	-	-	-	-	-	+	-	-	-	-
740657	P19	P. aeruginosa	664	Respiratory	2019-11-18	Pre-invasion	Ukraine Facility 3	SAMN44059908	-	-	-	-	-	-	-	-	-	-	-	+	-	-	-	-	-	-	-	-	-	-	-	-	-	-	-	-	-	-	-	-	-	-	-	-	-	-	-	-	-
740681	P20	P. aeruginosa	773	Wound	2019-11-20	Pre-invasion	Ukraine Facility 3	SAMN44059797	-	-	+	-	-	-	+	-	-	-	-	-	-	-	-	-	-	-	-	-	-	-	-	-	-	-	-	-	-	-	-	-	-	-	-	-	-	-	-	-	+
740699	P20	P. aeruginosa	235	Respiratory	2019-11-20	Pre-invasion	Ukraine Facility 3	SAMN44059909	-	-	-	-	-	-	-	-	-	-	-	-	-	-	-	-	-	-	-	-	-	-	-	-	-	-	-	-	-	-	-	-	-	-	-	-	-	-	-	-	-
740703	P20	P. aeruginosa	2464	Blood	2019-11-21	Pre-invasion	Ukraine Facility 3	SAMN44059910	-	-	-	-	-	-	-	-	-	-	-	-	+	-	-	+	-	-	-	-	-	-	-	-	-	-	-	-	-	-	-	-	-	-	-	-	-	-	-	-	-
740711	P21	P. aeruginosa	1047	Respiratory	2019-11-18	Pre-invasion	Ukraine Facility 3	SAMN44059789	-	+	-	-	-	-	-	-	-	-	-	+	-	-	-	-	-	-	-	-	-	-	-	-	-	-	-	-	-	-	-	-	-	-	-	-	-	-	+	-	-
740737	P23	P. aeruginosa	2592	Respiratory	2019-11-28	Pre-invasion	Ukraine Facility 3	SAMN44059914	-	-	-	-	-	-	-	-	-	-	-	-	-	+	-	-	-	-	-	-	-	-	-	-	-	-	-	-	-	-	-	-	-	-	-	-	-	+	-	-	-
740745	P23	A. baumannii	78	Respiratory	2019-11-28	Pre-invasion	Ukraine Facility 4	SAMN44059915	+	-	-	-	+	-	-	-	+	-	-	-	-	-	-	-	-	-	-	-	-	+	-	-	-	-	-	-	-	-	-	-	-	-	-	+	-	-	-	-	-
740761	P24	P. aeruginosa	235	Respiratory	2019-12-05	Pre-invasion	Ukraine Facility 3	SAMN44059916	-	-	-	-	-	+	-	-	-	-	-	-	-	+	-	-	-	-	-	-	-	-	-	-	-	-	-	-	-	-	-	-	-	-	-	-	-	-	-	-	-
740787	P22	P. aeruginosa	235	Respiratory	2019-05-12	Pre-invasion	Ukraine Facility 3	SAMN44059911	-	-	-	-	-	+	-	-	-	-	-	-	-	+	-	-	-	-	-	-	-	-	-	-	-	-	-	-	-	-	-	-	-	-	-	-	-	-	-	-	-
740809	P24	A. baumannii	78	Urine	2019-12-05	Pre-invasion	Ukraine Facility 4	SAMN44059798	+	-	-	-	+	-	-	-	+	+	-	-	-	-	-	-	-	-	-	-	-	+	-	-	-	-	-	-	-	-	-	-	-	-	-	-	-	-	-	-	-
740825	P22	P. aeruginosa	235	Respiratory	2019-12-17	Pre-invasion	Ukraine Facility 3	SAMN44059912	-	-	-	-	-	+	-	-	-	-	-	-	-	+	-	-	-	-	-	-	-	-	-	-	-	-	-	-	-	-	-	-	-	-	-	-	-	-	-	-	-
740833	P22	P. aeruginosa	235	Fluid	2019-12-23	Pre-invasion	Ukraine Facility 3	SAMN44059913	-	-	-	-	-	+	-	-	-	-	-	-	-	+	-	-	-	-	-	-	-	-	-	-	-	-	-	-	-	-	-	-	-	-	-	-	-	-	-	-	-
740841	P25	P. aeruginosa	235	Respiratory	2019-12-17	Pre-invasion	Ukraine Facility 3	SAMN44059917	-	-	-	-	-	+	-	-	-	-	-	-	-	+	-	-	-	-	-	-	-	-	-	-	-	-	-	-	-	-	-	-	-	-	-	-	-	-	-	-	-
821172	P26	P. aeruginosa	2592	Respiratory	2020-01-23	Pre-invasion	Ukraine Facility 3	SAMN44059918	-	-	-	-	-	-	-	-	-	-	-	-	-	+	-	+	-	-	-	-	-	-	-	-	-	-	-	-	-	-	-	-	-	-	-	-	-	+	-	-	-
821180	P27	P. aeruginosa	2592	Respiratory	2020-01-17	Pre-invasion	Ukraine Facility 3	SAMN44059921	-	-	-	-	-	-	-	-	-	-	-	-	-	+	-	+	-	-	-	-	-	-	-	-	-	-	-	-	-	-	-	-	-	-	-	-	-	+	-	-	-
821198	P26	P. aeruginosa	654	Respiratory	2020-01-17	Pre-invasion	Ukraine Facility 3	SAMN44059919	-	-	-	-	-	+	-	-	-	-	-	-	-	-	-	-	+	-	-	-	-	-	-	-	-	-	-	-	-	-	-	-	-	-	-	-	-	-	-	-	-
821228	P26	P. aeruginosa	654	Respiratory	2020-01-20	Pre-invasion	Ukraine Facility 3	SAMN44059920	-	-	-	-	-	+	-	-	-	-	-	-	-	-	-	-	+	-	-	-	-	-	-	-	-	-	-	-	-	-	-	-	-	-	-	-	-	-	-	-	-
821236	P27	P. aeruginosa	2592	Respiratory	2020-01-22	Pre-invasion	Ukraine Facility 3	SAMN44059922	-	-	-	-	-	-	-	-	-	-	-	-	-	+	-	+	-	-	-	-	-	-	-	-	-	-	-	-	-	-	-	-	-	-	-	-	-	+	-	-	-
821286	P28	A. baumannii	78	Wound	2020-04-27	Pre-invasion	Ukraine Facility 4	SAMN44059923	-	-	-	-	+	-	-	-	+	+	-	-	-	-	-	-	-	-	-	-	-	+	-	-	-	-	-	-	-	-	-	-	-	-	-	-	-	-	-	-	-
821324	P29	A. baumannii	78	Wound	2020-05-14	Pre-invasion	Ukraine Facility 5	SAMN44059924	+	-	-	-	+	-	-	-	+	+	-	-	-	-	-	-	-	-	-	-	-	+	-	-	-	-	-	-	-	-	-	-	-	-	-	+	-	-	-	-	-
821332	P29	A. baumannii	78	Urine	2020-05-14	Pre-invasion	Ukraine Facility 5	SAMN44059925	+	-	-	-	+	-	-	-	+	+	-	-	-	-	-	-	-	-	-	-	-	+	-	-	-	-	-	-	-	-	-	-	-	-	-	+	-	-	-	-	-
821340	P30	A. baumannii	78	Wound	2020-05-18	Pre-invasion	Ukraine Facility 5	SAMN44059926	+	-	-	-	+	-	-	-	+	+	-	-	-	-	-	-	-	-	-	-	-	+	-	-	-	-	-	-	-	-	-	-	-	-	-	-	-	-	-	-	-
821358	P30	A. baumannii	78	Respiratory	2020-05-18	Pre-invasion	Ukraine Facility 5	SAMN44059927	-	-	-	-	+	-	-	-	-	-	-	-	-	-	-	-	-	-	-	-	-	+	-	-	-	-	-	-	-	-	-	-	-	-	-	-	-	-	-	-	-
821366	P30	A. baumannii	78	Respiratory	2020-05-22	Pre-invasion	Ukraine Facility 5	SAMN44059928	-	-	-	-	+	-	-	-	-	-	-	-	-	-	-	-	-	-	-	-	-	+	-	-	-	-	-	-	-	-	-	-	-	-	-	-	-	-	-	-	-
821374	P30	A. baumannii	78	Wound	2020-05-22	Pre-invasion	Ukraine Facility 5	SAMN44059929	+	-	-	-	+	-	-	-	-	-	-	-	-	-	-	-	-	-	-	-	-	+	-	-	-	-	-	-	-	-	-	-	-	-	-	-	-	-	-	-	-
821382	P31	P. aeruginosa	1047	Urine	2020-05-14	Pre-invasion	Ukraine Facility 5	SAMN44059795	-	+	-	-	-	-	-	-	-	-	-	+	-	-	-	-	-	-	-	-	-	-	-	-	-	-	-	-	-	-	-	-	-	-	-	-	-	-	+	-	-
821390	P30	A. baumannii	78	Fluid	2020-05-22	Pre-invasion	Ukraine Facility 5	SAMN44059796	+	-	-	-	+	-	-	-	+	+	-	-	-	-	-	-	-	-	-	-	-	+	-	-	-	-	-	-	-	-	-	-	-	-	-	-	-	-	-	-	-
A1	P137	A. baumannii	78	Unknown	Someday March-June 2022	Post-invasion	Germany Facility 5	SAMN31309189	+	-	-	-	+	-	-	-	+	+	-	-	-	-	-	-	-	-	-	-	-	+	-	-	-	-	-	-	-	-	-	-	-	-	-	-	-	-	-	-	-
AMA004256	P138	A. baumannii	78	Unknown	Someday 2/24/2022-1/23/2023	Post-invasion	Denmark Surveillance	SAMEA112785740	+	-	-	-	+	-	-	-	+	+	-	-	-	-	-	-	-	-	-	-	-	+	-	-	-	-	-	-	-	-	-	-	-	-	-	-	-	-	-	-	-
AMA004257	P139	A. baumannii	78	Unknown	Someday 2/24/2022-1/23/2023	Post-invasion	Denmark Surveillance	SAMEA112785739	+	-	-	-	+	-	-	-	+	+	-	-	-	-	-	-	-	-	-	-	-	+	-	-	-	-	-	-	-	-	-	-	-	-	-	-	-	-	-	-	-
AMA004860	P140	P. aeruginosa	1047	Unknown	Someday 2/24/2022-1/23/2023	Post-invasion	Denmark Surveillance	SAMEA112785795	-	+	-	-	-	-	-	-	-	-	-	+	-	-	-	+	-	-	-	-	-	-	-	-	-	-	-	-	-	-	-	-	-	-	-	-	-	-	+	-	-
B1	P141	A. baumannii	78	Surveillance	Someday March-June 2022	Post-invasion	Germany Facility 5	SAMN31309190	+	-	-	-	+	-	-	-	+	+	-	-	-	-	-	-	-	-	-	-	-	+	-	-	-	-	-	-	-	-	-	-	-	-	-	-	-	-	-	-	-
C2	P142	P. aeruginosa	1047	Unknown	Someday March-June 2022	Post-invasion	Germany Facility 5	SAMN31309197	-	+	-	-	-	-	-	-	-	-	-	+	-	-	-	+	-	-	-	-	-	-	-	-	-	-	-	-	-	-	-	-	-	-	-	-	-	-	+	-	-
D2	P143	P. aeruginosa	773	Surveillance	March-June 2022	Post-invasion	Germany Facility 5	SAMN31309206	-	-	+	-	-	-	+	-	-	-	-	-	-	-	-	-	-	-	-	-	-	-	-	-	-	-	-	-	-	-	-	-	-	-	-	-	-	-	-	-	+
NRZ-35301	P144	A. baumannii	1	Wound	2017-06-28	Pre-invasion	Germany Surveillance	SAMN44059896	-	-	-	+	-	-	-	-	-	-	-	+	-	-	-	-	-	+	-	-	+	-	-	-	-	-	-	-	-	-	-	-	-	-	+	-	-	-	-	-	-
NRZ-35689	P145	A. baumannii	78	Surveillance	2017-07-11	Pre-invasion	Germany Surveillance	SAMN44059824	+	-	-	-	+	-	-	-	+	+	-	-	-	-	-	-	-	-	-	-	-	+	-	-	-	-	-	-	-	-	-	-	-	-	-	-	-	-	-	-	-
NRZ-41215	P146	A. baumannii	2	Surveillance	2018-03-03	Pre-invasion	Germany Surveillance	SAMN44059864	-	-	-	+	-	-	-	-	-	-	-	-	-	-	-	-	-	+	-	-	-	-	-	-	-	-	-	-	-	-	-	-	-	+	-	-	-	-	-	-	-
NRZ-43928	P147	A. baumannii	78	Surveillance	2018-07-11	Pre-invasion	Germany Surveillance	SAMN44059825	+	-	-	-	+	-	-	-	+	+	-	-	-	-	-	-	-	-	-	-	-	+	-	-	-	-	-	-	-	-	-	-	-	-	-	-	-	-	-	-	-
NRZ-51439	P148	A. baumannii	78	Surveillance	2019-05-11	Pre-invasion	Germany Surveillance	SAMN44059865	+	-	-	-	+	-	-	-	+	+	-	-	-	-	-	-	-	-	-	-	-	+	-	-	-	-	-	-	-	-	-	-	-	-	-	+	-	-	-	-	-
NRZ-56587	P149	A. baumannii	2	Surveillance	2019-11-17	Pre-invasion	Germany Surveillance	SAMN44059826	+	-	-	+	-	-	-	-	-	-	+	-	-	-	-	-	-	-	-	-	-	-	-	-	-	-	-	+	-	-	-	-	-	+	-	-	-	-	-	-	-
NRZ-59402	P150	A. baumannii	2	Surveillance	2020-03-19	Pre-invasion	Germany Surveillance	SAMN44059866	-	-	-	+	-	-	-	-	-	-	-	-	-	-	-	-	-	+	-	-	+	-	-	-	-	-	-	-	-	-	-	-	-	-	+	-	-	-	-	-	-
NRZ-75256	P151	A. baumannii	78	Wound	2022-03-18	Post-invasion	Germany Surveillance	SAMN44059867	+	-	-	-	+	-	-	-	+	+	-	-	-	-	-	-	-	+	-	-	-	+	-	-	-	-	-	-	-	-	-	-	-	-	-	-	-	-	-	-	-
NRZ-75257	P152	A. baumannii	400	Wound	2022-03-15	Post-invasion	Germany Surveillance	SAMN44059868	-	-	-	-	-	-	-	+	-	-	-	+	-	-	-	+	-	+	-	-	-	-	-	-	-	-	-	-	-	-	+	-	-	-	-	-	-	-	-	-	-
NRZ-75288	P153	A. baumannii	2	Wound	2022-03-11	Post-invasion	Germany Surveillance	SAMN44059827	+	-	-	+	-	-	-	-	-	-	+	-	-	-	-	-	-	-	-	-	-	-	-	-	-	-	-	+	-	-	-	-	-	+	-	-	-	-	-	-	-
NRZ-75406	P154	A. baumannii	2	Surveillance	2022-03-19	Post-invasion	Germany Surveillance	SAMN44059828	+	-	-	+	-	-	-	-	-	-	+	-	-	-	-	-	-	-	-	-	-	-	-	-	-	-	-	+	-	-	-	-	-	+	-	-	-	-	-	-	-
NRZ-75600	P155	A. baumannii	Novel	Surveillance	2022-04-01	Post-invasion	Germany Surveillance	SAMN44059869	-	-	-	-	+	-	-	-	-	+	-	-	-	-	-	-	-	-	-	-	-	+	-	-	-	-	-	-	-	-	-	-	-	-	-	-	-	-	-	-	-
NRZ-75601	P156	A. baumannii	400	Wound	2022-03-28	Post-invasion	Germany Surveillance	SAMN44059870	-	-	-	-	-	-	-	+	-	-	-	+	-	-	-	-	-	+	-	-	-	-	-	-	-	-	-	-	-	-	+	-	-	-	-	-	-	-	-	-	-
NRZ-75832	P157	A. baumannii	1	Wound	2022-04-06	Post-invasion	Germany Surveillance	SAMN44059871	-	-	-	+	-	-	-	+	-	-	-	+	-	-	-	+	-	+	-	-	-	-	-	-	+	-	-	-	-	-	-	-	-	-	+	-	-	-	-	-	-
NRZ-76029	P158	A. baumannii	78	Surveillance	2022-04-01	Post-invasion	Germany Surveillance	SAMN44059829	+	-	-	-	+	-	-	-	+	+	-	-	-	-	-	-	-	-	-	-	-	+	-	-	-	-	-	-	-	-	-	-	-	-	-	-	-	-	-	-	-
NRZ-76091	P159	A. baumannii	400	Wound	2022-04-22	Post-invasion	Germany Surveillance	SAMN44059872	-	-	-	-	-	-	-	+	-	-	-	+	-	-	-	+	-	+	-	-	-	-	-	-	-	-	-	-	-	-	+	-	-	-	-	-	-	-	-	-	-
NRZ-76221	P160	A. baumannii	1077	Wound	2022-04-29	Post-invasion	Germany Surveillance	SAMN44059873	+	-	-	-	+	-	-	-	+	-	-	-	-	-	-	-	-	-	-	-	-	+	-	-	-	-	-	-	-	-	-	-	-	-	-	+	-	-	-	-	-
NRZ-76226	P161	A. baumannii	2	Wound	2022-04-29	Post-invasion	Germany Surveillance	SAMN44059830	+	-	-	+	-	-	-	+	-	-	+	-	-	-	-	-	-	-	-	-	-	-	-	-	-	-	-	+	-	-	-	-	-	+	-	-	-	-	-	-	-
NRZ-76258	P162	A. baumannii	78	Wound	2022-05-06	Post-invasion	Germany Surveillance	SAMN44059831	-	-	-	-	+	-	-	-	+	+	-	-	-	-	-	-	-	-	-	-	-	+	-	-	-	-	-	-	-	-	-	-	-	-	-	-	-	-	-	-	-
NRZ-76259	P163	A. baumannii	78	Wound	2022-05-02	Post-invasion	Germany Surveillance	SAMN44059874	-	-	-	-	+	-	-	-	+	-	-	-	-	-	-	-	-	+	-	-	-	+	-	-	-	-	-	-	-	-	-	-	-	-	-	-	-	-	-	-	-
NRZ-76355	P164	A. baumannii	78	Surveillance	2022-05-06	Post-invasion	Germany Surveillance	SAMN44059832	+	-	-	-	+	-	-	-	+	+	-	-	-	-	-	-	-	-	-	-	-	+	-	-	-	-	-	-	-	-	-	-	-	-	-	-	-	-	-	-	-
NRZ-76356	P165	A. baumannii	1	Surveillance	2022-05-05	Post-invasion	Germany Surveillance	SAMN44059875	+	-	-	+	-	-	-	-	-	-	-	-	-	-	-	-	-	+	-	-	-	-	-	-	-	-	-	-	-	-	-	-	-	-	+	-	-	-	-	-	-
NRZ-76450	P166	A. baumannii	78	Surveillance	2022-05-06	Post-invasion	Germany Surveillance	SAMN44059833	+	-	-	-	+	-	-	-	+	+	-	-	-	-	-	-	-	-	-	-	-	+	-	-	-	-	-	-	-	-	-	-	-	-	-	-	-	-	-	-	-
NRZ-76549	P167	A. baumannii	19	Wound	2022-05-08	Post-invasion	Germany Surveillance	SAMN44059876	-	-	-	-	+	-	-	-	-	-	-	-	-	-	-	+	-	+	-	-	-	-	-	-	-	-	-	-	-	-	-	-	-	-	+	-	-	-	-	-	-
NRZ-76550	P168	A. baumannii	2	Urine	2022-05-12	Post-invasion	Germany Surveillance	SAMN44059834	+	-	-	+	-	-	-	-	-	-	+	-	-	-	-	-	-	-	-	-	-	-	-	-	-	-	-	+	-	-	-	-	-	+	-	-	-	-	-	-	-
NRZ-76551	P169	A. baumannii	2	Surveillance	2022-05-14	Post-invasion	Germany Surveillance	SAMN44059877	+	-	-	+	-	-	-	-	-	-	+	-	-	-	-	-	-	-	-	-	-	-	-	-	-	-	-	+	-	-	-	-	-	+	-	-	-	-	-	-	-
NRZ-76636	P170	A. baumannii	78	Wound	2022-05-09	Post-invasion	Germany Surveillance	SAMN44059835	+	-	-	-	+	-	-	-	+	+	-	-	-	-	-	-	-	-	-	-	-	+	-	-	-	-	-	-	-	-	-	-	-	-	-	-	-	-	-	-	-
NRZ-76707	P171	A. baumannii	78	Wound	2022-05-06	Post-invasion	Germany Surveillance	SAMN44059836	+	-	-	-	+	-	-	-	+	+	-	-	-	-	-	-	-	-	-	-	-	+	-	-	-	-	-	-	-	-	-	-	-	-	-	-	-	-	-	-	-
NRZ-76708a	P172	A. baumannii	2	Wound	2022-05-06	Post-invasion	Germany Surveillance	SAMN44059878	-	-	-	+	-	-	-	+	-	-	-	+	-	-	-	+	-	+	-	-	-	-	-	-	-	-	-	-	-	-	-	-	-	+	-	-	-	-	-	-	-
NRZ-76711	P173	A. baumannii	1077	Surveillance	2022-05-17	Post-invasion	Germany Surveillance	SAMN44059879	+	-	-	-	+	-	-	-	+	-	-	-	-	-	-	-	-	-	-	-	-	+	-	-	-	-	-	-	-	-	-	-	-	-	-	+	-	-	-	-	-
NRZ-76716	P174	A. baumannii	15	Wound	2022-05-19	Post-invasion	Germany Surveillance	SAMN44059880	-	-	-	-	-	-	-	-	-	-	-	-	-	-	-	-	-	+	-	-	-	-	-	-	-	+	-	-	-	-	-	+	-	-	-	-	-	-	-	-	-
NRZ-76761	P175	A. baumannii	78	Surveillance	2022-05-22	Post-invasion	Germany Surveillance	SAMN44059881	+	-	-	-	+	-	-	-	+	+	-	-	-	-	-	-	-	+	-	-	-	-	-	-	-	-	-	-	-	-	-	-	-	-	-	-	-	-	-	-	-
NRZ-76915	P176	A. baumannii	78	Wound	2022-05-25	Post-invasion	Germany Surveillance	SAMN44059837	+	-	-	-	+	-	-	-	+	+	-	-	-	-	-	-	-	-	-	-	-	+	-	-	-	-	-	-	-	-	-	-	-	-	-	-	-	-	-	-	-
NRZ-76917	P177	A. baumannii	78	Surveillance	2022-05-22	Post-invasion	Germany Surveillance	SAMN44059838	-	-	-	-	+	-	-	-	+	+	-	-	-	-	-	-	-	-	-	-	-	+	-	-	-	-	-	-	-	-	-	-	-	-	-	-	-	-	-	-	-
NRZ-77045	P178	A. baumannii	19	Wound	2022-05-27	Post-invasion	Germany Surveillance	SAMN44059882	-	-	-	-	+	-	-	-	-	-	-	-	-	-	-	-	-	+	-	-	-	-	-	+	-	-	-	-	-	-	-	-	-	-	+	-	-	-	-	-	-
NRZ-77119	P179	A. baumannii	2	Wound	2022-05-31	Post-invasion	Germany Surveillance	SAMN44059839	+	-	-	+	-	-	-	-	-	-	+	-	-	-	-	-	-	-	-	-	-	-	-	-	-	-	-	+	-	-	-	-	-	+	-	-	-	-	-	-	-
NRZ-77207	P180	A. baumannii	400	Wound	2022-05-31	Post-invasion	Germany Surveillance	SAMN44059840	-	-	-	-	-	-	-	+	-	-	-	+	-	-	-	-	-	+	-	-	-	-	-	-	-	-	-	-	-	-	+	-	-	-	-	-	-	-	-	-	-
NRZ-77211	P181	A. baumannii	78	Wound	2022-06-03	Post-invasion	Germany Surveillance	SAMN44059841	+	-	-	-	+	-	-	-	+	+	-	-	-	-	-	-	-	-	-	-	-	+	-	-	-	-	-	-	-	-	-	-	-	-	-	-	-	-	-	-	-
NRZ-77308	P182	A. baumannii	2	Surveillance	2022-06-09	Post-invasion	Germany Surveillance	SAMN44059842	+	-	-	+	-	-	-	-	-	-	+	-	-	-	-	-	-	-	-	-	-	-	-	-	-	-	-	+	-	-	-	-	-	+	-	-	-	-	-	-	-
NRZ-77537	P183	A. baumannii	1	Wound	2022-06-17	Post-invasion	Germany Surveillance	SAMN44059883	-	-	-	+	-	-	-	+	-	-	-	+	-	-	-	+	-	+	-	-	-	-	-	-	+	-	-	-	-	-	-	-	-	-	+	-	-	-	-	-	-
NRZ-77540	P184	A. baumannii	25	Wound	2022-06-14	Post-invasion	Germany Surveillance	SAMN44059884	-	-	+	-	-	-	-	-	-	+	-	-	-	-	-	-	-	-	-	-	-	-	-	-	-	-	-	-	-	-	-	-	-	-	-	-	-	-	-	-	-
NRZ-77542	P185	A. baumannii	78	Wound	2022-06-14	Post-invasion	Germany Surveillance	SAMN44059843	+	-	-	-	+	-	-	-	+	+	-	-	-	-	-	-	-	-	-	-	-	+	-	-	-	-	-	-	-	-	-	-	-	-	-	-	-	-	-	-	-
NRZ-77544	P186	A. baumannii	2	Wound	2022-06-16	Post-invasion	Germany Surveillance	SAMN44059844	+	-	-	+	-	-	-	-	-	-	-	-	-	-	-	-	-	+	-	-	-	-	-	-	-	-	-	+	-	-	-	-	-	+	-	-	-	-	-	-	-
NRZ-77632	P187	A. baumannii	1077	Wound	2022-06-13	Post-invasion	Germany Surveillance	SAMN44059885	+	-	-	-	+	-	-	-	+	-	-	-	-	-	-	-	-	-	-	-	-	+	-	-	-	-	-	-	-	-	-	-	-	-	-	+	-	-	-	-	-
NRZ-77635	P188	A. baumannii	19	Wound	2022-06-15	Post-invasion	Germany Surveillance	SAMN44059886	-	-	-	-	+	-	-	-	-	-	-	-	-	-	-	+	-	+	-	-	-	-	-	-	-	-	-	-	-	-	-	-	-	-	+	-	-	-	-	-	-
NRZ-77910	P189	A. baumannii	78	Wound	2022-06-29	Post-invasion	Germany Surveillance	SAMN44059887	-	-	-	-	+	-	-	-	-	-	-	-	-	-	-	-	-	-	-	-	-	-	-	-	-	-	-	-	-	-	-	-	-	-	-	-	-	-	-	-	-
NRZ-77945	P190	A. baumannii	78	Wound	2022-06-20	Post-invasion	Germany Surveillance	SAMN44059845	+	-	-	-	+	-	-	-	+	+	-	-	-	-	-	-	-	-	-	-	-	+	-	-	-	-	-	-	-	-	-	-	-	-	-	-	-	-	-	-	-
NRZ-77997	P191	A. baumannii	78	Wound	2022-06-29	Post-invasion	Germany Surveillance	SAMN44059888	+	-	-	-	+	-	-	-	-	-	-	-	-	-	-	-	-	-	-	-	-	-	-	-	-	-	-	-	-	-	-	-	-	-	-	-	-	-	-	-	-
NRZ-78113	P192	A. baumannii	400	Wound	2022-07-07	Post-invasion	Germany Surveillance	SAMN44059889	-	-	-	-	-	-	-	+	-	-	-	+	-	-	-	+	-	-	-	-	-	-	-	-	-	-	-	-	-	-	+	-	-	-	-	-	-	-	-	-	-
NRZ-78118	P193	A. baumannii	400	Wound	2022-06-30	Post-invasion	Germany Surveillance	SAMN44059846	-	-	-	-	-	-	-	+	-	-	-	+	-	-	-	-	-	+	-	-	-	-	-	-	-	-	-	-	-	-	+	-	-	-	-	-	-	-	-	-	-
NRZ-78281	P194	A. baumannii	2	Wound	2022-07-14	Post-invasion	Germany Surveillance	SAMN44059847	+	-	-	+	-	-	-	-	-	-	+	-	-	-	-	-	-	-	-	-	-	-	-	-	-	-	-	+	-	-	-	-	-	+	-	-	-	-	-	-	-
NRZ-78416	P195	A. baumannii	2	Wound	2022-07-15	Post-invasion	Germany Surveillance	SAMN44059848	+	-	-	+	-	-	-	-	-	-	-	-	-	-	-	-	-	-	-	-	-	-	-	-	-	-	-	+	-	-	-	-	-	+	-	-	-	-	-	-	-
NRZ-78449	P196	A. baumannii	19	Blood	2022-07-20	Post-invasion	Germany Surveillance	SAMN44059890	-	-	-	-	+	-	-	-	-	-	-	-	-	-	-	+	-	+	-	-	-	-	-	-	-	-	-	-	-	-	-	-	-	-	+	-	-	-	-	-	-
NRZ-78806	P197	A. baumannii	400	Wound	2022-08-01	Post-invasion	Germany Surveillance	SAMN44059849	-	-	-	-	-	-	-	+	-	-	-	+	-	-	-	-	-	+	-	-	-	-	-	-	-	-	-	-	-	-	+	-	-	-	-	-	-	-	-	-	-
NRZ-78943	P198	A. baumannii	2	Wound	2022-08-05	Post-invasion	Germany Surveillance	SAMN44059891	+	-	-	+	-	-	-	-	-	-	+	-	-	-	-	-	-	-	-	-	-	-	-	-	-	-	-	+	-	-	-	-	-	+	-	-	-	-	-	-	-
NRZ-79130	P199	A. baumannii	19	Wound	2022-08-05	Post-invasion	Germany Surveillance	SAMN44059892	-	-	-	+	-	-	-	-	-	-	-	-	-	-	-	-	-	+	-	-	-	-	-	-	-	-	+	-	-	-	-	-	-	-	+	-	-	-	-	-	-
NRZ-79183	P200	A. baumannii	1077	Surveillance	2022-08-08	Post-invasion	Germany Surveillance	SAMN44059893	+	-	-	-	+	-	-	-	+	-	-	-	-	-	-	-	-	-	-	-	-	+	-	-	-	-	-	-	-	-	-	-	-	-	-	+	-	-	-	-	-
NRZ-79184	P201	A. baumannii	2	Surveillance	2022-08-11	Post-invasion	Germany Surveillance	SAMN44059850	+	-	-	+	-	-	-	-	-	-	+	-	-	-	-	-	-	-	-	-	-	-	-	-	-	-	-	+	-	-	-	-	-	+	-	-	-	-	-	-	-
NRZ-79611	P202	A. baumannii	2	Surveillance	2022-08-18	Post-invasion	Germany Surveillance	SAMN44059851	+	-	-	+	-	-	-	-	-	-	+	-	-	-	-	-	-	+	-	-	-	-	-	-	-	-	-	+	-	-	-	-	-	+	-	-	-	-	-	-	-
NRZ-79746	P203	A. baumannii	78	Surveillance	2022-08-25	Post-invasion	Germany Surveillance	SAMN44059852	+	-	-	-	+	-	-	-	+	-	-	-	-	-	-	-	-	-	-	-	-	+	-	-	-	-	-	-	-	-	-	-	-	-	-	-	-	-	-	-	-
NRZ-79968	P204	A. baumannii	2	Surveillance	2022-08-25	Post-invasion	Germany Surveillance	SAMN44059894	+	-	-	+	-	-	-	-	-	-	-	-	-	-	-	-	-	+	-	-	-	-	-	-	-	-	-	-	-	-	-	-	-	+	-	-	-	-	-	-	-
NRZ-80065	P205	A. baumannii	78	Surveillance	2022-09-08	Post-invasion	Germany Surveillance	SAMN44059853	+	-	-	-	+	-	-	-	-	-	-	-	-	-	-	-	-	-	-	-	-	+	-	-	-	-	-	-	-	-	-	-	-	-	-	-	-	-	-	-	-
NRZ-80724	P206	A. baumannii	78	Blood	2022-09-30	Post-invasion	Germany Surveillance	SAMN44059854	-	-	-	-	+	-	-	-	+	-	-	-	-	-	-	-	-	-	-	-	-	+	-	-	-	-	-	-	-	-	-	-	-	-	-	-	-	-	-	-	-
NRZ-80933	P207	A. baumannii	2	Surveillance	2022-10-05	Post-invasion	Germany Surveillance	SAMN44059855	+	-	-	+	-	-	-	-	-	-	+	-	-	-	-	-	-	-	-	-	-	-	-	-	-	-	-	+	-	-	-	-	-	+	-	-	-	-	-	-	-
NRZ-82427	P208	A. baumannii	19	Wound	2022-11-27	Post-invasion	Germany Surveillance	SAMN44059895	-	-	-	-	+	-	-	-	-	-	-	-	-	-	-	-	-	+	-	-	-	-	-	+	-	-	-	-	-	-	-	-	-	-	-	-	-	-	-	-	-
NRZ-88408	P209	A. baumannii	2	Surveillance	2023-03-01	Post-invasion	Germany Surveillance	SAMN44059856	+	-	-	+	-	-	-	-	-	-	+	-	-	-	-	-	-	+	-	-	-	-	-	-	-	-	-	+	-	-	-	-	-	+	-	-	-	-	-	-	-
RIVM_C044873	P210	P. aeruginosa	1047	Surveillance	2022-05-30	Post-invasion	Netherlands Surveillance	SAMN31807486	-	+	-	-	-	-	-	-	-	-	-	+	-	-	-	+	-	-	-	-	-	-	-	-	-	-	-	-	-	-	-	-	-	-	-	-	-	-	+	-	-
RIVM_C046766	P211	P. aeruginosa	773	Unknown	2022-07-15	Post-invasion	Netherlands Surveillance	SAMN31807497	-	-	+	-	-	-	+	-	-	-	-	-	-	-	-	-	-	-	-	-	-	-	-	-	-	-	-	-	-	-	-	-	-	-	-	-	-	-	-	-	+
RIVM_C047413	P212	P. aeruginosa	773	Wound	2022-08-05	Post-invasion	Netherlands Surveillance	SAMN31807506	-	-	+	-	-	-	+	-	-	-	-	-	-	-	-	-	-	-	-	-	-	-	-	-	-	-	-	-	-	-	-	-	-	-	-	-	-	-	-	-	+
RIVM_C047473	P213	P. aeruginosa	773	Wound	2022-08-18	Post-invasion	Netherlands Surveillance	SAMN31807510	-	-	+	-	-	-	+	-	-	-	-	-	-	-	-	-	-	-	-	-	-	-	-	-	-	-	-	-	-	-	-	-	-	-	-	-	-	-	-	-	+
RIVM_C047474	P214	A. baumannii	78	Wound	2022-08-18	Post-invasion	Netherlands Surveillance	SAMN31807511	+	-	-	-	+	-	-	-	+	+	-	-	-	-	-	-	-	-	-	-	-	+	-	-	-	-	-	-	-	-	-	-	-	-	-	-	-	-	-	-	-
RIVM_C047481	P215	P. aeruginosa	1047	Surveillance	2022-08-17	Post-invasion	Netherlands Surveillance	SAMN31807514	-	+	-	-	-	-	-	-	-	-	-	+	-	-	-	+	-	-	-	-	-	-	-	-	-	-	-	-	-	-	-	-	-	-	-	-	-	-	+	-	-
RIVM_C048060	P216	P. aeruginosa	1047	Unknown	2022-08-25	Post-invasion	Netherlands Surveillance	SAMN31807519	-	+	-	-	-	-	-	-	-	-	-	+	-	-	-	+	-	-	-	-	-	-	-	-	-	-	-	-	-	-	-	-	-	-	-	-	-	-	+	-	-
RIVM_C048075	P217	P. aeruginosa	773	Surveillance	2022-08-24	Post-invasion	Netherlands Surveillance	SAMN31807521	-	-	+	-	-	-	+	-	-	-	-	-	-	-	-	-	-	-	-	-	-	-	-	-	-	-	-	-	-	-	-	-	-	-	-	-	-	-	-	-	+
RIVM_C048079	P218	P. aeruginosa	1047	Wound	2022-08-26	Post-invasion	Netherlands Surveillance	SAMN31807522	-	+	-	-	-	-	-	-	-	-	-	+	-	-	-	+	-	-	-	-	-	-	-	-	-	-	-	-	-	-	-	-	-	-	-	-	-	-	+	-	-
S.125.22.Pa	P219	P. aeruginosa	1047	Surveillance	2022-06-28	Post-invasion	Germany Facility 3	SAMEA112251235	-	+	-	-	-	-	-	-	-	-	-	+	-	-	-	+	-	-	-	-	-	-	-	-	-	-	-	-	-	-	-	-	-	-	-	-	-	-	+	-	-
S.161.22.Pa	P220	P. aeruginosa	773	Wound	2022-08-22	Post-invasion	Germany Facility 3	SAMEA112251230	-	-	+	-	-	-	+	-	-	-	-	-	-	-	-	-	-	-	-	-	-	-	-	-	-	-	-	-	-	-	-	-	-	-	-	-	-	-	-	-	+
S.207.22.Pa	P221	P. aeruginosa	773	Urine	2022-10-10	Post-invasion	Germany Facility 3	SAMEA112251232	-	-	+	-	-	-	+	-	-	-	-	-	-	-	-	-	-	-	-	-	-	-	-	-	-	-	-	-	-	-	-	-	-	-	-	-	-	-	-	-	+
S.80.22.Pa	P222	P. aeruginosa	1047	Wound	2022-05-05	Post-invasion	Germany Facility 3	SAMEA112251237	-	+	-	-	-	-	-	-	-	-	-	+	-	-	-	+	-	-	-	-	-	-	-	-	-	-	-	-	-	-	-	-	-	-	-	-	-	-	+	-	-
S.82.22.Ab	P223	A. baumannii	78	Wound	2022-05-05	Post-invasion	Germany Facility 3	SAMEA112251238	+	-	-	-	+	-	-	-	+	+	-	-	-	-	-	-	-	-	-	-	-	+	-	-	-	-	-	-	-	-	-	-	-	-	-	-	-	-	-	-	-
1 Primary isolate designation
2 Sequence Type, in silico derived Multi-locus Sequence type derived from WGS Data. SLV, Single Locus Variant
3 Defined as before February 2022 (Pre) and after February 2022 (Post)
4 Corresponding NCBI Accession number for the genome sequence
[truncated: 77 more columns]
