# Supplementary material for: High genetic relatedness between multidrug resistant bacteria before and after the 2022 invasion of Ukraine
Source: Genome Med. 2025 Jul 1;17:74. doi: 10.1186/s13073-025-01500-1 (PMC12220160; doi:10.1186/s13073-025-01500-1)
Supplement: Supplementary file 1 — Additional file 1: Table S1 All isolates in the study. Basic characteristics of all isolates used in this study. Table S2 All clustered isolates in the study. Basic characteristics of all isolates that formed related clusters in this study. [file 13073_2025_1500_MOESM1_ESM.zip › Addtional File 1_Table S2.xlsx]

## Sheet: SNP clusters
Table S2. All Cluster isolates in the study
MRSN or Isolate ID1	Patient ID	Species	ST2	Culture Type	Collection Date3	Period4	Country/Facility of Isolation	Genome Accession5	armA	blaIMP-1	blaNDM-1	blaOXA-23	blaOXA-72	blaVIM-2	rmtB4	blaGES-11	blaCTX-M-115	aac(6')-Ian	aac(6')-Ib'	aac(6')-Ib3	aac(6')-Ib4	aac(6')-Il	aacA16	ant(2'')-Ia	aph(3')-VI	aph(3')-VIa	aph(3')-VIb	aph(3')-XV	blaADC-11	blaADC-152	blaADC-182	blaADC-185	blaADC-240	blaADC-263	blaADC-267	blaADC-30	blaGES-1	blaOXA-100	blaOXA-51	blaOXA-65	blaOXA-66	blaOXA-69	blaOXA-90	blaPDC-1	blaPDC-11	blaPDC-12	blaPDC-142	blaPDC-16	blaPDC-3
126502	P136	A. baumannii	2	Surveillance	2022-12-01	Post-invasion	Germany Facility 4	SAMN44059815	+	-	-	+	-	-	-	-	-	-	-	-	-	-	-	-	-	+	-	-	-	-	-	-	-	-	-	+	-	-	-	-	+	-	-	-	-	-	-	-	-
NRZ-78416	P195	A. baumannii	2	Wound	2022-07-15	Post-invasion	Germany Surveillance	SAMN44059848	+	-	-	+	-	-	-	-	-	-	-	-	-	-	-	-	-	-	-	-	-	-	-	-	-	-	-	+	-	-	-	-	+	-	-	-	-	-	-	-	-
NRZ-77544	P186	A. baumannii	2	Wound	2022-06-16	Post-invasion	Germany Surveillance	SAMN44059844	+	-	-	+	-	-	-	-	-	-	-	-	-	-	-	-	-	+	-	-	-	-	-	-	-	-	-	+	-	-	-	-	+	-	-	-	-	-	-	-	-
NRZ-78281	P194	A. baumannii	2	Wound	2022-07-14	Post-invasion	Germany Surveillance	SAMN44059847	+	-	-	+	-	-	-	-	-	-	+	-	-	-	-	-	-	-	-	-	-	-	-	-	-	-	-	+	-	-	-	-	+	-	-	-	-	-	-	-	-
122344	P124	A. baumannii	2	Burn	2023-07-01	Post-invasion	Ukraine Facility 1	SAMN44059860	+	-	-	+	-	-	-	-	-	-	+	-	-	-	-	-	-	-	-	-	-	-	-	-	-	-	-	+	-	-	-	-	+	-	-	-	-	-	-	-	-
NRZ-56587	P149	A. baumannii	2	Surveillance	2019-11-17	Pre-invasion	Germany Surveillance	SAMN44059826	+	-	-	+	-	-	-	-	-	-	+	-	-	-	-	-	-	-	-	-	-	-	-	-	-	-	-	+	-	-	-	-	+	-	-	-	-	-	-	-	-
NRZ-75288	P153	A. baumannii	2	Wound	2022-03-11	Post-invasion	Germany Surveillance	SAMN44059827	+	-	-	+	-	-	-	-	-	-	+	-	-	-	-	-	-	-	-	-	-	-	-	-	-	-	-	+	-	-	-	-	+	-	-	-	-	-	-	-	-
NRZ-75406	P154	A. baumannii	2	Surveillance	2022-03-19	Post-invasion	Germany Surveillance	SAMN44059828	+	-	-	+	-	-	-	-	-	-	+	-	-	-	-	-	-	-	-	-	-	-	-	-	-	-	-	+	-	-	-	-	+	-	-	-	-	-	-	-	-
NRZ-76550	P168	A. baumannii	2	Urine	2022-05-12	Post-invasion	Germany Surveillance	SAMN44059834	+	-	-	+	-	-	-	-	-	-	+	-	-	-	-	-	-	-	-	-	-	-	-	-	-	-	-	+	-	-	-	-	+	-	-	-	-	-	-	-	-
NRZ-77119	P179	A. baumannii	2	Wound	2022-05-31	Post-invasion	Germany Surveillance	SAMN44059839	+	-	-	+	-	-	-	-	-	-	+	-	-	-	-	-	-	-	-	-	-	-	-	-	-	-	-	+	-	-	-	-	+	-	-	-	-	-	-	-	-
NRZ-77308	P182	A. baumannii	2	Surveillance	2022-06-09	Post-invasion	Germany Surveillance	SAMN44059842	+	-	-	+	-	-	-	-	-	-	+	-	-	-	-	-	-	-	-	-	-	-	-	-	-	-	-	+	-	-	-	-	+	-	-	-	-	-	-	-	-
NRZ-79184	P201	A. baumannii	2	Surveillance	2022-08-11	Post-invasion	Germany Surveillance	SAMN44059850	+	-	-	+	-	-	-	-	-	-	+	-	-	-	-	-	-	-	-	-	-	-	-	-	-	-	-	+	-	-	-	-	+	-	-	-	-	-	-	-	-
NRZ-80933	P207	A. baumannii	2	Surveillance	2022-10-05	Post-invasion	Germany Surveillance	SAMN44059855	+	-	-	+	-	-	-	-	-	-	+	-	-	-	-	-	-	-	-	-	-	-	-	-	-	-	-	+	-	-	-	-	+	-	-	-	-	-	-	-	-
122152	P46	A. baumannii	2	Wound	2022-05-10	Post-invasion	Ukraine Facility 2	SAMN44059783	+	-	-	+	-	-	-	-	-	-	+	-	-	-	-	-	-	-	-	-	-	-	-	-	-	-	-	+	-	-	-	-	+	-	-	-	-	-	-	-	-
122217	P78	A. baumannii	2	Wound	2023-03-31	Post-invasion	Ukraine Facility 4	SAMN44059791	+	-	-	+	-	-	-	-	-	-	+	-	-	-	-	-	-	-	-	-	-	-	-	-	-	-	-	+	-	-	-	-	+	-	-	-	-	-	-	-	-
122237	P87	A. baumannii	2	Wound	2023-05-12	Post-invasion	Ukraine Facility 4	SAMN44059793	+	-	-	+	-	-	-	-	-	-	+	-	-	-	-	-	-	-	-	-	-	-	-	-	-	-	-	+	-	-	-	-	+	-	-	-	-	-	-	-	-
122343	P123	A. baumannii	2	Wound	2023-06-15	Post-invasion	Ukraine Facility 1	SAMN44059859	+	-	-	+	-	-	-	-	-	-	+	-	-	-	-	-	-	+	-	-	-	-	-	-	-	-	-	+	-	-	-	-	+	-	-	-	-	-	-	-	-
NRZ-79611	P202	A. baumannii	2	Surveillance	2022-08-18	Post-invasion	Germany Surveillance	SAMN44059851	+	-	-	+	-	-	-	-	-	-	+	-	-	-	-	-	-	+	-	-	-	-	-	-	-	-	-	+	-	-	-	-	+	-	-	-	-	-	-	-	-
NRZ-88408	P209	A. baumannii	2	Surveillance	2023-03-01	Post-invasion	Germany Surveillance	SAMN44059856	+	-	-	+	-	-	-	-	-	-	+	-	-	-	-	-	-	+	-	-	-	-	-	-	-	-	-	+	-	-	-	-	+	-	-	-	-	-	-	-	-
122161	P53	A. baumannii	2	Wound	2022-08-26	Post-invasion	Ukraine Facility 2	SAMN44059785	+	-	-	+	-	-	-	-	-	-	+	-	-	-	-	-	-	+	-	-	-	-	-	-	-	-	-	+	-	-	-	-	+	-	-	-	-	-	-	-	-
NRZ-76226	P161	A. baumannii	2	Wound	2022-04-29	Post-invasion	Germany Surveillance	SAMN44059830	+	-	-	+	-	-	-	+	-	-	+	-	-	-	-	-	-	-	-	-	-	-	-	-	-	-	-	+	-	-	-	-	+	-	-	-	-	-	-	-	-
126473	P133	A. baumannii	2	Wound	4/1/2022	Post-invasion	Germany Facility 4	SAMN44059992	+	-	-	+	-	-	-	-	-	-	-	-	-	-	-	-	-	+	-	-	-	-	-	-	-	-	-	+	-	-	-	-	+	-	-	-	-	-	-	-	-
122221	P79	A. baumannii	2	Wound	2023-04-04	Post-invasion	Ukraine Facility 4	SAMN44059964	+	-	-	+	-	-	-	-	-	-	+	-	-	-	-	-	-	-	-	-	-	-	-	-	-	-	-	+	-	-	-	-	+	-	-	-	-	-	-	-	-
NRZ-80065	P205	A. baumannii	78	Surveillance	2022-09-08	Post-invasion	Germany Surveillance	SAMN44059853	+	-	-	-	+	-	-	-	-	-	-	-	-	-	-	-	-	-	-	-	-	+	-	-	-	-	-	-	-	-	-	-	-	-	-	-	-	-	-	-	-
NRZ-80724	P206	A. baumannii	78	Blood	2022-09-30	Post-invasion	Germany Surveillance	SAMN44059854	-	-	-	-	+	-	-	-	+	-	-	-	-	-	-	-	-	-	-	-	-	+	-	-	-	-	-	-	-	-	-	-	-	-	-	-	-	-	-	-	-
NRZ-76917	P177	A. baumannii	78	Surveillance	2022-05-22	Post-invasion	Germany Surveillance	SAMN44059838	-	-	-	-	+	-	-	-	+	+	-	-	-	-	-	-	-	-	-	-	-	+	-	-	-	-	-	-	-	-	-	-	-	-	-	-	-	-	-	-	-
NRZ-79746	P203	A. baumannii	78	Surveillance	2022-08-25	Post-invasion	Germany Surveillance	SAMN44059852	+	-	-	-	+	-	-	-	+	-	-	-	-	-	-	-	-	-	-	-	-	+	-	-	-	-	-	-	-	-	-	-	-	-	-	-	-	-	-	-	-
NRZ-76029	P158	A. baumannii	78	Surveillance	2022-04-01	Post-invasion	Germany Surveillance	SAMN44059829	+	-	-	-	+	-	-	-	+	+	-	-	-	-	-	-	-	-	-	-	-	+	-	-	-	-	-	-	-	-	-	-	-	-	-	-	-	-	-	-	-
NRZ-76258	P162	A. baumannii	78	Wound	2022-05-06	Post-invasion	Germany Surveillance	SAMN44059831	-	-	-	-	+	-	-	-	+	+	-	-	-	-	-	-	-	-	-	-	-	+	-	-	-	-	-	-	-	-	-	-	-	-	-	-	-	-	-	-	-
NRZ-76355	P164	A. baumannii	78	Surveillance	2022-05-06	Post-invasion	Germany Surveillance	SAMN44059832	+	-	-	-	+	-	-	-	+	+	-	-	-	-	-	-	-	-	-	-	-	+	-	-	-	-	-	-	-	-	-	-	-	-	-	-	-	-	-	-	-
NRZ-76450	P166	A. baumannii	78	Surveillance	2022-05-06	Post-invasion	Germany Surveillance	SAMN44059833	+	-	-	-	+	-	-	-	+	+	-	-	-	-	-	-	-	-	-	-	-	+	-	-	-	-	-	-	-	-	-	-	-	-	-	-	-	-	-	-	-
NRZ-76636	P170	A. baumannii	78	Wound	2022-05-09	Post-invasion	Germany Surveillance	SAMN44059835	+	-	-	-	+	-	-	-	+	+	-	-	-	-	-	-	-	-	-	-	-	+	-	-	-	-	-	-	-	-	-	-	-	-	-	-	-	-	-	-	-
NRZ-76707	P171	A. baumannii	78	Wound	2022-05-06	Post-invasion	Germany Surveillance	SAMN44059836	+	-	-	-	+	-	-	-	+	+	-	-	-	-	-	-	-	-	-	-	-	+	-	-	-	-	-	-	-	-	-	-	-	-	-	-	-	-	-	-	-
NRZ-76915	P176	A. baumannii	78	Wound	2022-05-25	Post-invasion	Germany Surveillance	SAMN44059837	+	-	-	-	+	-	-	-	+	+	-	-	-	-	-	-	-	-	-	-	-	+	-	-	-	-	-	-	-	-	-	-	-	-	-	-	-	-	-	-	-
NRZ-77542	P185	A. baumannii	78	Wound	2022-06-14	Post-invasion	Germany Surveillance	SAMN44059843	+	-	-	-	+	-	-	-	+	+	-	-	-	-	-	-	-	-	-	-	-	+	-	-	-	-	-	-	-	-	-	-	-	-	-	-	-	-	-	-	-
NRZ-77945	P190	A. baumannii	78	Wound	2022-06-20	Post-invasion	Germany Surveillance	SAMN44059845	+	-	-	-	+	-	-	-	+	+	-	-	-	-	-	-	-	-	-	-	-	+	-	-	-	-	-	-	-	-	-	-	-	-	-	-	-	-	-	-	-
RIVM_C047474	P214	A. baumannii	78	Wound	2022-08-18	Post-invasion	Netherlands Surveillance	SAMN31807511	+	-	-	-	+	-	-	-	+	+	-	-	-	-	-	-	-	-	-	-	-	+	-	-	-	-	-	-	-	-	-	-	-	-	-	-	-	-	-	-	-
S.82.22.Ab	P223	A. baumannii	78	Wound	2022-05-05	Post-invasion	Germany Facility 3	SAMEA112251238	+	-	-	-	+	-	-	-	+	+	-	-	-	-	-	-	-	-	-	-	-	+	-	-	-	-	-	-	-	-	-	-	-	-	-	-	-	-	-	-	-
126470	P133	A. baumannii	78	Wound	2022-04-01	Post-invasion	Germany Facility 4	SAMN44059804	+	-	-	-	+	-	-	-	+	+	-	-	-	-	-	-	-	-	-	-	-	+	-	-	-	-	-	-	-	-	-	-	-	-	-	-	-	-	-	-	-
122128	P33	A. baumannii	78	Wound	2022-03-11	Post-invasion	Ukraine Facility 2	SAMN44059777	+	-	-	-	+	-	-	-	+	+	-	-	-	-	-	-	-	-	-	-	-	+	-	-	-	-	-	-	-	-	-	-	-	-	-	-	-	-	-	-	-
567204	P12	A. baumannii	78	Wound	2017-08-22	Pre-invasion	Ukraine Facility 5	SAMN44059780	+	-	-	-	+	-	-	-	+	+	-	-	-	-	-	-	-	-	-	-	-	+	-	-	-	-	-	-	-	-	-	-	-	-	-	-	-	-	-	-	-
821390	P30	A. baumannii	78	Fluid	2020-05-22	Pre-invasion	Ukraine Facility 5	SAMN44059796	+	-	-	-	+	-	-	-	+	+	-	-	-	-	-	-	-	-	-	-	-	+	-	-	-	-	-	-	-	-	-	-	-	-	-	-	-	-	-	-	-
821340	P30	A. baumannii	78	Wound	2020-05-18	Pre-invasion	Ukraine Facility 5	SAMN44059926	+	-	-	-	+	-	-	-	+	+	-	-	-	-	-	-	-	-	-	-	-	+	-	-	-	-	-	-	-	-	-	-	-	-	-	-	-	-	-	-	-
821358	P30	A. baumannii	78	Respiratory	2020-05-18	Pre-invasion	Ukraine Facility 5	SAMN44059927	-	-	-	-	+	-	-	-	-	-	-	-	-	-	-	-	-	-	-	-	-	+	-	-	-	-	-	-	-	-	-	-	-	-	-	-	-	-	-	-	-
821366	P30	A. baumannii	78	Respiratory	2020-05-22	Pre-invasion	Ukraine Facility 5	SAMN44059928	-	-	-	-	+	-	-	-	-	-	-	-	-	-	-	-	-	-	-	-	-	+	-	-	-	-	-	-	-	-	-	-	-	-	-	-	-	-	-	-	-
821374	P30	A. baumannii	78	Wound	2020-05-22	Pre-invasion	Ukraine Facility 5	SAMN44059929	+	-	-	-	+	-	-	-	-	-	-	-	-	-	-	-	-	-	-	-	-	+	-	-	-	-	-	-	-	-	-	-	-	-	-	-	-	-	-	-	-
AMA004256	P138	A. baumannii	78	Unknown	Someday 2/24/2022-1/23/2023	Post-invasion	Denmark Surveillance	SAMEA112785740	+	-	-	-	+	-	-	-	+	+	-	-	-	-	-	-	-	-	-	-	-	+	-	-	-	-	-	-	-	-	-	-	-	-	-	-	-	-	-	-	-
AMA004257	P139	A. baumannii	78	Unknown	Someday 2/24/2022-1/23/2023	Post-invasion	Denmark Surveillance	SAMEA112785739	+	-	-	-	+	-	-	-	+	+	-	-	-	-	-	-	-	-	-	-	-	+	-	-	-	-	-	-	-	-	-	-	-	-	-	-	-	-	-	-	-
NRZ-77211	P181	A. baumannii	78	Wound	2022-06-03	Post-invasion	Germany Surveillance	SAMN44059841	+	-	-	-	+	-	-	-	+	+	-	-	-	-	-	-	-	-	-	-	-	+	-	-	-	-	-	-	-	-	-	-	-	-	-	-	-	-	-	-	-
740809	P24	A. baumannii	78	Urine	2019-12-05	Pre-invasion	Ukraine Facility 4	SAMN44059798	+	-	-	-	+	-	-	-	+	+	-	-	-	-	-	-	-	-	-	-	-	+	-	-	-	-	-	-	-	-	-	-	-	-	-	-	-	-	-	-	-
A1	P137	A. baumannii	78	Unknown	Someday March-June 2022	Post-invasion	Germany Facility 5	SAMN31309189	+	-	-	-	+	-	-	-	+	+	-	-	-	-	-	-	-	-	-	-	-	+	-	-	-	-	-	-	-	-	-	-	-	-	-	-	-	-	-	-	-
B1	P141	A. baumannii	78	Surveillance	Someday March-June 2022	Post-invasion	Germany Facility 5	SAMN31309190	+	-	-	-	+	-	-	-	+	+	-	-	-	-	-	-	-	-	-	-	-	+	-	-	-	-	-	-	-	-	-	-	-	-	-	-	-	-	-	-	-
NRZ-35689	P145	A. baumannii	78	Surveillance	2017-07-11	Pre-invasion	Germany Surveillance	SAMN44059824	+	-	-	-	+	-	-	-	+	+	-	-	-	-	-	-	-	-	-	-	-	+	-	-	-	-	-	-	-	-	-	-	-	-	-	-	-	-	-	-	-
NRZ-43928	P147	A. baumannii	78	Surveillance	2018-07-11	Pre-invasion	Germany Surveillance	SAMN44059825	+	-	-	-	+	-	-	-	+	+	-	-	-	-	-	-	-	-	-	-	-	+	-	-	-	-	-	-	-	-	-	-	-	-	-	-	-	-	-	-	-
122182	P62	A. baumannii	78	Wound	2022-03-17	Post-invasion	Ukraine Facility 2	SAMN44059786	+	-	-	-	+	-	-	-	+	+	-	-	-	-	-	-	-	-	-	-	-	+	-	-	-	-	-	-	-	-	-	-	-	-	-	-	-	-	-	-	-
122162	P54	A. baumannii	78	Wound	2023-09-01	Post-invasion	Ukraine Facility 2	SAMN44059946	+	-	-	-	+	-	-	-	+	+	-	-	-	-	-	-	-	-	-	-	-	+	-	-	-	-	-	-	-	-	-	-	-	-	-	-	-	-	-	-	-
122163	P54	A. baumannii	78	Wound	2023-09-01	Post-invasion	Ukraine Facility 2	SAMN44059947	+	-	-	-	+	-	-	-	+	+	-	-	-	-	-	-	-	-	-	-	-	+	-	-	-	-	-	-	-	-	-	-	-	-	-	-	-	-	-	-	-
821286	P28	A. baumannii	78	Wound	2020-04-27	Pre-invasion	Ukraine Facility 4	SAMN44059923	-	-	-	-	+	-	-	-	+	+	-	-	-	-	-	-	-	-	-	-	-	+	-	-	-	-	-	-	-	-	-	-	-	-	-	-	-	-	-	-	-
489739	P8	A. baumannii	400	Wound	2016-10-10	Pre-invasion	Ukraine Facility 2	SAMN44059779	-	-	-	-	-	-	-	-	-	-	-	-	-	-	-	-	-	-	-	-	-	-	-	-	-	-	-	-	-	+	-	-	-	-	-	-	-	-	-	-	-
NRZ-77207	P180	A. baumannii	400	Wound	2022-05-31	Post-invasion	Germany Surveillance	SAMN44059840	-	-	-	-	-	-	-	+	-	-	-	+	-	-	-	-	-	+	-	-	-	-	-	-	-	-	-	-	-	+	-	-	-	-	-	-	-	-	-	-	-
NRZ-78118	P193	A. baumannii	400	Wound	2022-06-30	Post-invasion	Germany Surveillance	SAMN44059846	-	-	-	-	-	-	-	+	-	-	-	+	-	-	-	-	-	+	-	-	-	-	-	-	-	-	-	-	-	+	-	-	-	-	-	-	-	-	-	-	-
NRZ-78806	P197	A. baumannii	400	Wound	2022-08-01	Post-invasion	Germany Surveillance	SAMN44059849	-	-	-	-	-	-	-	+	-	-	-	+	-	-	-	-	-	+	-	-	-	-	-	-	-	-	-	-	-	+	-	-	-	-	-	-	-	-	-	-	-
122130	P35	A. baumannii	400	Wound	2022-03-17	Post-invasion	Ukraine Facility 2	SAMN44059778	-	-	-	-	-	-	-	+	-	-	-	+	-	-	-	-	-	+	-	-	-	-	-	-	-	-	-	-	-	+	-	-	-	-	-	-	-	-	-	-	-
122227	P82	A. baumannii	400	Wound	2023-04-14	Post-invasion	Ukraine Facility 4	SAMN44059792	-	-	-	-	-	-	-	+	-	-	-	+	-	-	-	-	-	+	-	-	-	-	-	-	-	-	-	-	-	+	-	-	-	-	-	-	-	-	-	-	-
122193	P67	P. aeruginosa	773	Wound	2023-03-06	Post-invasion	Ukraine Facility 4	SAMN44059788	-	-	-	-	-	-	-	-	-	-	-	-	-	-	-	-	-	-	-	-	-	-	-	-	-	-	-	-	-	-	-	-	-	-	-	-	-	-	-	+	-
122296	P110	P. aeruginosa	773	Wound	2022-03-24	Post-invasion	Ukraine Facility 2	SAMN44059810	-	-	-	-	-	-	-	-	-	-	-	-	-	-	-	-	-	-	-	-	-	-	-	-	-	-	-	-	-	-	-	-	-	-	-	-	-	-	-	+	-
122320	P98	P. aeruginosa	773	Wound	2022-12-02	Post-invasion	Ukraine Facility 1	SAMN44059818	-	-	-	-	-	-	-	-	-	-	-	-	-	-	-	-	-	-	-	-	-	-	-	-	-	-	-	-	-	-	-	-	-	-	-	-	-	-	-	+	-
740681	P20	P. aeruginosa	773	Wound	2019-11-20	Pre-invasion	Ukraine Facility 3	SAMN44059797	-	-	+	-	-	-	+	-	-	-	-	-	-	-	-	-	-	-	-	-	-	-	-	-	-	-	-	-	-	-	-	-	-	-	-	-	-	-	-	+	-
123508	P132	P. aeruginosa	773	Surveillance	2023-09-12	Post-invasion	Germany Facility 2	SAMN44059808	-	-	+	-	-	-	+	-	-	-	-	-	-	-	-	-	-	-	-	-	-	-	-	-	-	-	-	-	-	-	-	-	-	-	-	-	-	-	-	+	-
123514	P132	P. aeruginosa	773	Wound	2023-09-13	Post-invasion	Germany Facility 2	SAMN44059809	-	-	+	-	-	-	+	-	-	-	-	-	-	-	-	-	-	-	-	-	-	-	-	-	-	-	-	-	-	-	-	-	-	-	-	-	-	-	-	+	-
126497	P135	P. aeruginosa	773	Surveillance	2022-08-01	Post-invasion	Germany Facility 4	SAMN44059814	-	-	+	-	-	-	+	-	-	-	-	-	-	-	-	-	-	-	-	-	-	-	-	-	-	-	-	-	-	-	-	-	-	-	-	-	-	-	-	+	-
122155	P48	P. aeruginosa	773	Wound	2022-05-25	Post-invasion	Ukraine Facility 2	SAMN44059784	-	-	+	-	-	-	+	-	-	-	-	-	-	-	-	-	-	-	-	-	-	-	-	-	-	-	-	-	-	-	-	-	-	-	-	-	-	-	-	+	-
122185	P63	P. aeruginosa	773	Wound	2023-03-03	Post-invasion	Ukraine Facility 2	SAMN44059787	-	-	+	-	-	-	+	-	-	-	-	-	-	-	-	-	-	-	-	-	-	-	-	-	-	-	-	-	-	-	-	-	-	-	-	-	-	-	-	+	-
122253	P94	P. aeruginosa	773	Wound	2022-04-07	Post-invasion	Ukraine Facility 2	SAMN44059799	-	-	+	-	-	-	+	-	-	-	-	-	-	-	-	-	-	-	-	-	-	-	-	-	-	-	-	-	-	-	-	-	-	-	-	-	-	-	-	+	-
122257	P97	P. aeruginosa	773	Burn	2022-10-31	Post-invasion	Ukraine Facility 1	SAMN44059800	-	-	+	-	-	-	+	-	-	-	-	-	-	-	-	-	-	-	-	-	-	-	-	-	-	-	-	-	-	-	-	-	-	-	-	-	-	-	-	+	-
122281	P107	P. aeruginosa	773	Wound	2022-07-09	Post-invasion	Ukraine Facility 2	SAMN44059806	-	-	+	-	-	-	+	-	-	-	-	-	-	-	-	-	-	-	-	-	-	-	-	-	-	-	-	-	-	-	-	-	-	-	-	-	-	-	-	+	-
122285	P108	P. aeruginosa	773	Wound	2022-12-29	Post-invasion	Ukraine Facility 6	SAMN44059807	-	-	+	-	-	-	+	-	-	-	-	-	-	-	-	-	-	-	-	-	-	-	-	-	-	-	-	-	-	-	-	-	-	-	-	-	-	-	-	+	-
122298	P111	P. aeruginosa	773	Wound	2023-02-06	Post-invasion	Ukraine Facility 6	SAMN44059811	-	-	+	-	-	-	+	-	-	-	-	-	-	-	-	-	-	-	-	-	-	-	-	-	-	-	-	-	-	-	-	-	-	-	-	-	-	-	-	+	-
122315	P115	P. aeruginosa	773	Wound	2022-04-12	Post-invasion	Ukraine Facility 2	SAMN44059813	-	-	+	-	-	-	+	-	-	-	-	-	-	-	-	-	-	-	-	-	-	-	-	-	-	-	-	-	-	-	-	-	-	-	-	-	-	-	-	+	-
122319	P98	P. aeruginosa	773	Wound	2022-12-02	Post-invasion	Ukraine Facility 1	SAMN44059817	-	-	+	-	-	-	+	-	-	-	-	-	-	-	-	-	-	-	-	-	-	-	-	-	-	-	-	-	-	-	-	-	-	-	-	-	-	-	-	+	-
122323	P117	P. aeruginosa	773	Burn	2022-05-31	Post-invasion	Ukraine Facility 1	SAMN44059821	-	-	+	-	-	-	+	-	-	-	-	-	-	-	-	-	-	-	-	-	-	-	-	-	-	-	-	-	-	-	-	-	-	-	-	-	-	-	-	+	-
122372	P119	P. aeruginosa	773	Blood	2022-06-27	Post-invasion	Ukraine Facility 1	SAMN44059822	-	-	+	-	-	-	+	-	-	-	-	-	-	-	-	-	-	-	-	-	-	-	-	-	-	-	-	-	-	-	-	-	-	-	-	-	-	-	-	+	-
122376	P98	P. aeruginosa	773	Wound	2022-12-02	Post-invasion	Ukraine Facility 1	SAMN44059819	-	-	+	-	-	-	+	-	-	-	-	-	-	-	-	-	-	-	-	-	-	-	-	-	-	-	-	-	-	-	-	-	-	-	-	-	-	-	-	+	-
D2	P143	P. aeruginosa	773	Surveillance	March-June 2022	Post-invasion	Germany Facility 5	SAMN31309206	-	-	+	-	-	-	+	-	-	-	-	-	-	-	-	-	-	-	-	-	-	-	-	-	-	-	-	-	-	-	-	-	-	-	-	-	-	-	-	+	-
RIVM_C046766	P211	P. aeruginosa	773	Unknown	2022-07-15	Post-invasion	Netherlands Surveillance	SAMN31807497	-	-	+	-	-	-	+	-	-	-	-	-	-	-	-	-	-	-	-	-	-	-	-	-	-	-	-	-	-	-	-	-	-	-	-	-	-	-	-	+	-
RIVM_C047413	P212	P. aeruginosa	773	Wound	2022-08-05	Post-invasion	Netherlands Surveillance	SAMN31807506	-	-	+	-	-	-	+	-	-	-	-	-	-	-	-	-	-	-	-	-	-	-	-	-	-	-	-	-	-	-	-	-	-	-	-	-	-	-	-	+	-
RIVM_C047473	P213	P. aeruginosa	773	Wound	2022-08-18	Post-invasion	Netherlands Surveillance	SAMN31807510	-	-	+	-	-	-	+	-	-	-	-	-	-	-	-	-	-	-	-	-	-	-	-	-	-	-	-	-	-	-	-	-	-	-	-	-	-	-	-	+	-
RIVM_C048075	P217	P. aeruginosa	773	Surveillance	2022-08-24	Post-invasion	Netherlands Surveillance	SAMN31807521	-	-	+	-	-	-	+	-	-	-	-	-	-	-	-	-	-	-	-	-	-	-	-	-	-	-	-	-	-	-	-	-	-	-	-	-	-	-	-	+	-
S.161.22.Pa	P220	P. aeruginosa	773	Wound	2022-08-22	Post-invasion	Germany Facility 3	SAMEA112251230	-	-	+	-	-	-	+	-	-	-	-	-	-	-	-	-	-	-	-	-	-	-	-	-	-	-	-	-	-	-	-	-	-	-	-	-	-	-	-	+	-
S.207.22.Pa	P221	P. aeruginosa	773	Urine	2022-10-10	Post-invasion	Germany Facility 3	SAMEA112251232	-	-	+	-	-	-	+	-	-	-	-	-	-	-	-	-	-	-	-	-	-	-	-	-	-	-	-	-	-	-	-	-	-	-	-	-	-	-	-	+	-
110817	P32	P. aeruginosa	773	Surveillance	2022-11-26	Post-invasion	Germany Facility 2	SAMN33993894	-	-	+	-	-	-	+	-	-	-	-	-	-	-	-	-	-	-	-	-	-	-	-	-	-	-	-	-	-	-	-	-	-	-	-	-	-	-	-	+	-
740711	P21	P. aeruginosa	1047	Respiratory	2019-11-18	Pre-invasion	Ukraine Facility 3	SAMN44059789	-	+	-	-	-	-	-	-	-	-	-	+	-	-	-	-	-	-	-	-	-	-	-	-	-	-	-	-	-	-	-	-	-	-	-	-	-	+	-	-	-
821382	P31	P. aeruginosa	1047	Urine	2020-05-14	Pre-invasion	Ukraine Facility 5	SAMN44059795	-	+	-	-	-	-	-	-	-	-	-	+	-	-	-	-	-	-	-	-	-	-	-	-	-	-	-	-	-	-	-	-	-	-	-	-	-	+	-	-	-
483036	P1	P. aeruginosa	1047	Surveillance	2017-06-07	Pre-invasion	Germany Facility 2	SAMN44059823	-	+	-	-	-	-	-	-	-	-	-	+	-	-	-	-	-	-	-	-	-	-	-	-	-	-	-	-	-	-	-	-	-	-	-	-	-	+	-	-	-
567268	P14	P. aeruginosa	1047	Wound	2017-09-14	Pre-invasion	Ukraine Facility 7	SAMN44059781	-	+	-	-	-	-	-	-	-	-	-	+	-	-	-	+	-	-	-	-	-	-	-	-	-	-	-	-	-	-	-	-	-	-	-	-	-	+	-	-	-
567277	P15	P. aeruginosa	1047	Wound	2017-11-21	Pre-invasion	Ukraine Facility 7	SAMN44059782	-	+	-	-	-	-	-	-	-	-	-	+	-	-	-	+	-	-	-	-	-	-	-	-	-	-	-	-	-	-	-	-	-	-	-	-	-	+	-	-	-
110606	P32	P. aeruginosa	1047	Blood	2022-11-26	Post-invasion	Germany Facility 2	SAMN33993895	-	+	-	-	-	-	-	-	-	-	-	+	-	-	-	-	-	-	-	-	-	-	-	-	-	-	-	-	-	-	-	-	-	-	-	-	-	+	-	-	-
126471	P133	P. aeruginosa	1047	Urine	2022-04-01	Post-invasion	Germany Facility 4	SAMN44059805	-	+	-	-	-	-	-	-	-	-	-	+	-	-	-	-	-	-	-	-	-	-	-	-	-	-	-	-	-	-	-	-	-	-	-	-	-	+	-	-	-
126503	P136	P. aeruginosa	1047	Surveillance	2022-12-01	Post-invasion	Germany Facility 4	SAMN44059816	-	+	-	-	-	-	-	-	-	-	-	+	-	-	-	+	-	-	-	-	-	-	-	-	-	-	-	-	-	-	-	-	-	-	-	-	-	+	-	-	-
122209	P74	P. aeruginosa	1047	Wound	2023-03-24	Post-invasion	Ukraine Facility 4	SAMN44059790	-	+	-	-	-	-	-	-	-	-	-	+	-	-	-	+	-	-	-	-	-	-	-	-	-	-	-	-	-	-	-	-	-	-	-	-	-	+	-	-	-
122251	P74	P. aeruginosa	1047	Wound	2023-04-04	Post-invasion	Ukraine Facility 4	SAMN44059794	-	+	-	-	-	-	-	-	-	-	-	+	-	-	-	+	-	-	-	-	-	-	-	-	-	-	-	-	-	-	-	-	-	-	-	-	-	+	-	-	-
122260	P99	P. aeruginosa	1047	Wound	2023-01-05	Post-invasion	Ukraine Facility 6	SAMN44059801	-	+	-	-	-	-	-	-	-	-	-	+	-	-	-	+	-	-	-	-	-	-	-	-	-	-	-	-	-	-	-	-	-	-	-	-	-	+	-	-	-
122306	P113	P. aeruginosa	1047	Wound	2023-06-16	Post-invasion	Ukraine Facility 8	SAMN44059812	-	+	-	-	-	-	-	-	-	-	-	+	-	-	-	+	-	-	-	-	-	-	-	-	-	-	-	-	-	-	-	-	-	-	-	-	-	+	-	-	-
C2	P142	P. aeruginosa	1047	Unknown	Someday March-June 2022	Post-invasion	Germany Facility 5	SAMN31309197	-	+	-	-	-	-	-	-	-	-	-	+	-	-	-	+	-	-	-	-	-	-	-	-	-	-	-	-	-	-	-	-	-	-	-	-	-	+	-	-	-
RIVM_C044873	P210	P. aeruginosa	1047	Surveillance	2022-05-30	Post-invasion	Netherlands Surveillance	SAMN31807486	-	+	-	-	-	-	-	-	-	-	-	+	-	-	-	+	-	-	-	-	-	-	-	-	-	-	-	-	-	-	-	-	-	-	-	-	-	+	-	-	-
RIVM_C047481	P215	P. aeruginosa	1047	Surveillance	2022-08-17	Post-invasion	Netherlands Surveillance	SAMN31807514	-	+	-	-	-	-	-	-	-	-	-	+	-	-	-	+	-	-	-	-	-	-	-	-	-	-	-	-	-	-	-	-	-	-	-	-	-	+	-	-	-
S.80.22.Pa	P222	P. aeruginosa	1047	Wound	2022-05-05	Post-invasion	Germany Facility 3	SAMEA112251237	-	+	-	-	-	-	-	-	-	-	-	+	-	-	-	+	-	-	-	-	-	-	-	-	-	-	-	-	-	-	-	-	-	-	-	-	-	+	-	-	-
122266	P100	P. aeruginosa	1047	Burn	2023-02-20	Post-invasion	Ukraine Facility 1	SAMN44059802	-	+	-	-	-	-	-	-	-	-	-	+	-	-	-	+	-	-	-	-	-	-	-	-	-	-	-	-	-	-	-	-	-	-	-	-	-	+	-	-	-
122279	P106	P. aeruginosa	1047	Blood	2023-05-05	Post-invasion	Ukraine Facility 1	SAMN44059803	-	+	-	-	-	-	-	-	-	-	-	+	-	-	-	+	-	-	-	-	-	-	-	-	-	-	-	-	-	-	-	-	-	-	-	-	-	+	-	-	-
122321	P116	P. aeruginosa	1047	Blood	2023-03-29	Post-invasion	Ukraine Facility 1	SAMN44059820	-	+	-	-	-	-	-	-	-	-	-	+	-	-	-	+	-	-	-	-	-	-	-	-	-	-	-	-	-	-	-	-	-	-	-	-	-	+	-	-	-
122336	P100	P. aeruginosa	1047	Burn	2023-02-06	Post-invasion	Ukraine Facility 1	SAMN44059857	-	+	-	-	-	-	-	-	-	-	-	+	-	-	-	+	-	-	-	-	-	-	-	-	-	-	-	-	-	-	-	-	-	-	-	-	-	+	-	-	-
122338	P121	P. aeruginosa	1047	Wound	2023-02-20	Post-invasion	Ukraine Facility 1	SAMN44059858	-	+	-	-	-	-	-	-	-	-	-	+	-	-	-	+	-	-	-	-	-	-	-	-	-	-	-	-	-	-	-	-	-	-	-	-	-	+	-	-	-
122352	P127	P. aeruginosa	1047	Respiratory	2022-06-19	Post-invasion	Ukraine Facility 1	SAMN44059861	-	+	-	-	-	-	-	-	-	-	-	+	-	-	-	+	-	-	-	-	-	-	-	-	-	-	-	-	-	-	-	-	-	-	-	-	-	+	-	-	-
122356	P128	P. aeruginosa	1047	Respiratory	2022-04-14	Post-invasion	Ukraine Facility 1	SAMN44059862	-	+	-	-	-	-	-	-	-	-	-	+	-	-	-	+	-	-	-	-	-	-	-	-	-	-	-	-	-	-	-	-	-	-	-	-	-	+	-	-	-
122357	P129	P. aeruginosa	1047	Respiratory	2022-05-05	Post-invasion	Ukraine Facility 1	SAMN44059863	-	+	-	-	-	-	-	-	-	-	-	+	-	-	-	+	-	-	-	-	-	-	-	-	-	-	-	-	-	-	-	-	-	-	-	-	-	+	-	-	-
AMA004860	P140	P. aeruginosa	1047	Unknown	Someday 2/24/2022-1/23/2023	Post-invasion	Denmark Surveillance	SAMEA112785795	-	+	-	-	-	-	-	-	-	-	-	+	-	-	-	+	-	-	-	-	-	-	-	-	-	-	-	-	-	-	-	-	-	-	-	-	-	+	-	-	-
RIVM_C048060	P216	P. aeruginosa	1047	Unknown	2022-08-25	Post-invasion	Netherlands Surveillance	SAMN31807519	-	+	-	-	-	-	-	-	-	-	-	+	-	-	-	+	-	-	-	-	-	-	-	-	-	-	-	-	-	-	-	-	-	-	-	-	-	+	-	-	-
RIVM_C048079	P218	P. aeruginosa	1047	Wound	2022-08-26	Post-invasion	Netherlands Surveillance	SAMN31807522	-	+	-	-	-	-	-	-	-	-	-	+	-	-	-	+	-	-	-	-	-	-	-	-	-	-	-	-	-	-	-	-	-	-	-	-	-	+	-	-	-
S.125.22.Pa	P219	P. aeruginosa	1047	Surveillance	2022-06-28	Post-invasion	Germany Facility 3	SAMEA112251235	-	+	-	-	-	-	-	-	-	-	-	+	-	-	-	+	-	-	-	-	-	-	-	-	-	-	-	-	-	-	-	-	-	-	-	-	-	+	-	-	-
567329	P18	P. aeruginosa	244	Wound	2017-12-30	Pre-invasion	Ukraine Facility 6	SAMN44059907	-	-	-	-	-	-	-	-	-	-	-	-	-	+	-	-	-	-	-	-	-	-	-	-	-	-	-	-	-	-	-	-	-	-	-	+	-	-	-	-	-
122207	P72	P. aeruginosa	244 (SLV)	Wound	2023-03-13	Post-invasion	Ukraine Facility 4	SAMN44059960	-	-	-	-	-	-	-	-	-	-	-	-	+	+	-	-	-	-	-	-	-	-	-	-	-	-	-	-	-	-	-	-	-	-	-	+	-	-	-	-	-
1 Primary isolate designation
2 Sequence Type, in silico derived Multi-locus Sequence type derived from WGS Data. SLV, Single Locus Variant
3 Date isolate was cultured. Seven isolates had no definitive culture date and a date range is provided instead.
4 Defined as before February 2022 (Pre) and after February 2022 (Post)
5 Corresponding NCBI Accession number for the genome sequence
[truncated: 76 more columns]
